# Supplementary material for: Machine learning prediction of UV–Vis spectra features of organic compounds related to photoreactive potential
Source: Sci Rep. 2021 Dec 9;11:23720. doi: 10.1038/s41598-021-03070-9 (PMC8660842; doi:10.1038/s41598-021-03070-9)
Supplement: Supplementary file 2 — Supplementary Information 2. [file 41598_2021_3070_MOESM2_ESM.txt]

REAXYS_Registry Number	SMILES	Substance Identification: Links to Reaxys
1827	BrC1=CC(=O)OC1	https://www.reaxys.com/reaxys/secured/hopinto.do?context=S&query=IDE.XRN=1827&database=RX&origin= Universidade_Nova_de_Lisboa &ln=
2165	CC1=CC2=CC=CC=C2O1	https://www.reaxys.com/reaxys/secured/hopinto.do?context=S&query=IDE.XRN=2165&database=RX&origin= Universidade_Nova_de_Lisboa &ln=
2400	OC(=O)C1=NNC=C1	https://www.reaxys.com/reaxys/secured/hopinto.do?context=S&query=IDE.XRN=2400&database=RX&origin= Universidade_Nova_de_Lisboa &ln=
2477	S1C=CC(=C1)C1=CC=CC=C1	https://www.reaxys.com/reaxys/secured/hopinto.do?context=S&query=IDE.XRN=2477&database=RX&origin= Universidade_Nova_de_Lisboa &ln=
2744	C(OC1=CC=CC=C1)C1CO1	https://www.reaxys.com/reaxys/secured/hopinto.do?context=S&query=IDE.XRN=2744&database=RX&origin= Universidade_Nova_de_Lisboa &ln=
2855	O=C1NC2=C(C=CC=C2)C=C1	https://www.reaxys.com/reaxys/secured/hopinto.do?context=S&query=IDE.XRN=2855&database=RX&origin= Universidade_Nova_de_Lisboa &ln=
2899	O=C1C=CSC2=C1C=CC=C2	https://www.reaxys.com/reaxys/secured/hopinto.do?context=S&query=IDE.XRN=2899&database=RX&origin= Universidade_Nova_de_Lisboa &ln=
2903	O=C1OC2=CC=CC=CC2=C1	https://www.reaxys.com/reaxys/secured/hopinto.do?context=S&query=IDE.XRN=2903&database=RX&origin= Universidade_Nova_de_Lisboa &ln=
2908	CC1=CNN=C1C(O)=O	https://www.reaxys.com/reaxys/secured/hopinto.do?context=S&query=IDE.XRN=2908&database=RX&origin= Universidade_Nova_de_Lisboa &ln=
2962	COC(=O)C1=CNC=N1	https://www.reaxys.com/reaxys/secured/hopinto.do?context=S&query=IDE.XRN=2962&database=RX&origin= Universidade_Nova_de_Lisboa &ln=
2984	CN1C=CC=C2C=CN=C12	https://www.reaxys.com/reaxys/secured/hopinto.do?context=S&query=IDE.XRN=2984&database=RX&origin= Universidade_Nova_de_Lisboa &ln=
2987	CC(=NO)C1=NNC=C1	https://www.reaxys.com/reaxys/secured/hopinto.do?context=S&query=IDE.XRN=2987&database=RX&origin= Universidade_Nova_de_Lisboa &ln=
3024	ClC1=CNC2=CC=CC=C12	https://www.reaxys.com/reaxys/secured/hopinto.do?context=S&query=IDE.XRN=3024&database=RX&origin= Universidade_Nova_de_Lisboa &ln=
3039	S1C=CC=C1C1=CC=CS1	https://www.reaxys.com/reaxys/secured/hopinto.do?context=S&query=IDE.XRN=3039&database=RX&origin= Universidade_Nova_de_Lisboa &ln=
3216	NC1=CC2=C(C=NN2)C=C1	https://www.reaxys.com/reaxys/secured/hopinto.do?context=S&query=IDE.XRN=3216&database=RX&origin= Universidade_Nova_de_Lisboa &ln=
3259	NC1=CC2=C(NN=C2)C=C1	https://www.reaxys.com/reaxys/secured/hopinto.do?context=S&query=IDE.XRN=3259&database=RX&origin= Universidade_Nova_de_Lisboa &ln=
3284	N#C\C(=C/C1=CC=CO1)C#N	https://www.reaxys.com/reaxys/secured/hopinto.do?context=S&query=IDE.XRN=3284&database=RX&origin= Universidade_Nova_de_Lisboa &ln=
3286	N#C\C(=C/C1=CC=CS1)C#N	https://www.reaxys.com/reaxys/secured/hopinto.do?context=S&query=IDE.XRN=3286&database=RX&origin= Universidade_Nova_de_Lisboa &ln=
3640	NC1=C2NN=CC2=CC=C1	https://www.reaxys.com/reaxys/secured/hopinto.do?context=S&query=IDE.XRN=3640&database=RX&origin= Universidade_Nova_de_Lisboa &ln=
3723	O=C1SC2=CC=CC=C2S1	https://www.reaxys.com/reaxys/secured/hopinto.do?context=S&query=IDE.XRN=3723&database=RX&origin= Universidade_Nova_de_Lisboa &ln=
3929	O=C(C1=CC=CS1)C1=CC=CC=C1	https://www.reaxys.com/reaxys/secured/hopinto.do?context=S&query=IDE.XRN=3929&database=RX&origin= Universidade_Nova_de_Lisboa &ln=
3956	N1C2=C(C=CC=C2)C2=C1C=CC=C2	https://www.reaxys.com/reaxys/secured/hopinto.do?context=S&query=IDE.XRN=3956&database=RX&origin= Universidade_Nova_de_Lisboa &ln=
4018	[H][C@]12CCCC[C@]1([H])OCC(=O)N2	https://www.reaxys.com/reaxys/secured/hopinto.do?context=S&query=IDE.XRN=4018&database=RX&origin= Universidade_Nova_de_Lisboa &ln=
4082	NCC1=CNC2=C1C=CC=C2	https://www.reaxys.com/reaxys/secured/hopinto.do?context=S&query=IDE.XRN=4082&database=RX&origin= Universidade_Nova_de_Lisboa &ln=
4171	CC1=C2OC=CC(=O)C2=CC=C1	https://www.reaxys.com/reaxys/secured/hopinto.do?context=S&query=IDE.XRN=4171&database=RX&origin= Universidade_Nova_de_Lisboa &ln=
4257	C(CC1=CC=CC=C1)C1=CC=CN1	https://www.reaxys.com/reaxys/secured/hopinto.do?context=S&query=IDE.XRN=4257&database=RX&origin= Universidade_Nova_de_Lisboa &ln=
4345	CCCCC1=C(C)OC(=O)C=C1	https://www.reaxys.com/reaxys/secured/hopinto.do?context=S&query=IDE.XRN=4345&database=RX&origin= Universidade_Nova_de_Lisboa &ln=
4353	CC1=NC2=C(O1)C(=O)C=CC=C2	https://www.reaxys.com/reaxys/secured/hopinto.do?context=S&query=IDE.XRN=4353&database=RX&origin= Universidade_Nova_de_Lisboa &ln=
4464	O=C1OCCOC2=CC=CC=C12	https://www.reaxys.com/reaxys/secured/hopinto.do?context=S&query=IDE.XRN=4464&database=RX&origin= Universidade_Nova_de_Lisboa &ln=
4585	CC1=C(OCC2CO2)C=CC=C1	https://www.reaxys.com/reaxys/secured/hopinto.do?context=S&query=IDE.XRN=4585&database=RX&origin= Universidade_Nova_de_Lisboa &ln=
4891	IC1=CNC(=O)NC1=O	https://www.reaxys.com/reaxys/secured/hopinto.do?context=S&query=IDE.XRN=4891&database=RX&origin= Universidade_Nova_de_Lisboa &ln=
4918	COC(=O)C1=CC(Br)=C(Br)N1	https://www.reaxys.com/reaxys/secured/hopinto.do?context=S&query=IDE.XRN=4918&database=RX&origin= Universidade_Nova_de_Lisboa &ln=
5076	ON1C(=O)C=CC2=C1C=CC=C2	https://www.reaxys.com/reaxys/secured/hopinto.do?context=S&query=IDE.XRN=5076&database=RX&origin= Universidade_Nova_de_Lisboa &ln=
5112	ClC1=NC(=CS1)C1=CC=CC=C1	https://www.reaxys.com/reaxys/secured/hopinto.do?context=S&query=IDE.XRN=5112&database=RX&origin= Universidade_Nova_de_Lisboa &ln=
5274	C1CCN(CC1)N=CC1=CC=CC=C1	https://www.reaxys.com/reaxys/secured/hopinto.do?context=S&query=IDE.XRN=5274&database=RX&origin= Universidade_Nova_de_Lisboa &ln=
5359	C1CC2=C(C1)C1=C(C=CC=N1)C=C2	https://www.reaxys.com/reaxys/secured/hopinto.do?context=S&query=IDE.XRN=5359&database=RX&origin= Universidade_Nova_de_Lisboa &ln=
5667	O=C1C2=CC=NN2C2=CC=CC=C12	https://www.reaxys.com/reaxys/secured/hopinto.do?context=S&query=IDE.XRN=5667&database=RX&origin= Universidade_Nova_de_Lisboa &ln=
5889	CC1=CC(Cl)=NC(=N1)C1=CC=CC=C1	https://www.reaxys.com/reaxys/secured/hopinto.do?context=S&query=IDE.XRN=5889&database=RX&origin= Universidade_Nova_de_Lisboa &ln=
6262	OC(=O)C1CCCCN1N=O	https://www.reaxys.com/reaxys/secured/hopinto.do?context=S&query=IDE.XRN=6262&database=RX&origin= Universidade_Nova_de_Lisboa &ln=
6617	C=CCN1CCCC2=C1C=CC=C2	https://www.reaxys.com/reaxys/secured/hopinto.do?context=S&query=IDE.XRN=6617&database=RX&origin= Universidade_Nova_de_Lisboa &ln=
6741	C1=CC=C(C=C1)C1=NC2=C(C=CC=C2)N=C1	https://www.reaxys.com/reaxys/secured/hopinto.do?context=S&query=IDE.XRN=6741&database=RX&origin= Universidade_Nova_de_Lisboa &ln=
7030	O=CC1=CC=C2NC3=CC=CC=C3C2=C1	https://www.reaxys.com/reaxys/secured/hopinto.do?context=S&query=IDE.XRN=7030&database=RX&origin= Universidade_Nova_de_Lisboa &ln=
7087	N1C2=CC=CC=C2N=C1C1=CC=CC=C1	https://www.reaxys.com/reaxys/secured/hopinto.do?context=S&query=IDE.XRN=7087&database=RX&origin= Universidade_Nova_de_Lisboa &ln=
7104	O=C1C2=C(NC3=C1C=CC=C3)C=CC=C2	https://www.reaxys.com/reaxys/secured/hopinto.do?context=S&query=IDE.XRN=7104&database=RX&origin= Universidade_Nova_de_Lisboa &ln=
7215	CC1(C)[C@@H]2CC[C@@]1(C)C(=S)NC2=S	https://www.reaxys.com/reaxys/secured/hopinto.do?context=S&query=IDE.XRN=7215&database=RX&origin= Universidade_Nova_de_Lisboa &ln=
7241	C1=C(N=C2C=CC=CN12)C1=CC=CC=C1	https://www.reaxys.com/reaxys/secured/hopinto.do?context=S&query=IDE.XRN=7241&database=RX&origin= Universidade_Nova_de_Lisboa &ln=
7439	C1CCCC2=C(CC1)N=C1C=CC=CC1=N2	https://www.reaxys.com/reaxys/secured/hopinto.do?context=S&query=IDE.XRN=7439&database=RX&origin= Universidade_Nova_de_Lisboa &ln=
7502	CC1=N\C(=C/C2=CC=CC=C2)C(=O)O1	https://www.reaxys.com/reaxys/secured/hopinto.do?context=S&query=IDE.XRN=7502&database=RX&origin= Universidade_Nova_de_Lisboa &ln=
7970	CC(=O)C1=C(C)OC(\C=C\C(O)=O)=C1	https://www.reaxys.com/reaxys/secured/hopinto.do?context=S&query=IDE.XRN=7970&database=RX&origin= Universidade_Nova_de_Lisboa &ln=
8110	O1C=C(C=C1C1=CC=CC=C1)C1=CC=CC=C1	https://www.reaxys.com/reaxys/secured/hopinto.do?context=S&query=IDE.XRN=8110&database=RX&origin= Universidade_Nova_de_Lisboa &ln=
8463	N1C2=C(C=CC=C2)N=C1C1=CC=CN=C1	https://www.reaxys.com/reaxys/secured/hopinto.do?context=S&query=IDE.XRN=8463&database=RX&origin= Universidade_Nova_de_Lisboa &ln=
8563	COC1=CC=C(C=C1)C1SCCS1	https://www.reaxys.com/reaxys/secured/hopinto.do?context=S&query=IDE.XRN=8563&database=RX&origin= Universidade_Nova_de_Lisboa &ln=
8835	CC1=CC=C(C=C1)C1=NNC2=CC=CC=C12	https://www.reaxys.com/reaxys/secured/hopinto.do?context=S&query=IDE.XRN=8835&database=RX&origin= Universidade_Nova_de_Lisboa &ln=
9096	O1C=CC=C1C=NN=CC1=CC=CO1	https://www.reaxys.com/reaxys/secured/hopinto.do?context=S&query=IDE.XRN=9096&database=RX&origin= Universidade_Nova_de_Lisboa &ln=
9098	S1C=CC=C1C=NN=CC1=CC=CS1	https://www.reaxys.com/reaxys/secured/hopinto.do?context=S&query=IDE.XRN=9098&database=RX&origin= Universidade_Nova_de_Lisboa &ln=
9262	C1=CC2=C(C=C1)C1=CC3=CC=CC=C3N=C1C=C2	https://www.reaxys.com/reaxys/secured/hopinto.do?context=S&query=IDE.XRN=9262&database=RX&origin= Universidade_Nova_de_Lisboa &ln=
9301	O=C1NC(=O)C2=CC3=C(C=CC=C3)N12	https://www.reaxys.com/reaxys/secured/hopinto.do?context=S&query=IDE.XRN=9301&database=RX&origin= Universidade_Nova_de_Lisboa &ln=
9372	OC1=C(O)C2=C(C=CC(=O)O2)C=C1	https://www.reaxys.com/reaxys/secured/hopinto.do?context=S&query=IDE.XRN=9372&database=RX&origin= Universidade_Nova_de_Lisboa &ln=
9389	CC1=CSC(NC(=S)NCC=C)=N1	https://www.reaxys.com/reaxys/secured/hopinto.do?context=S&query=IDE.XRN=9389&database=RX&origin= Universidade_Nova_de_Lisboa &ln=
9413	OC(C1=CC=CS1)C1=CC=C(Cl)C=C1	https://www.reaxys.com/reaxys/secured/hopinto.do?context=S&query=IDE.XRN=9413&database=RX&origin= Universidade_Nova_de_Lisboa &ln=
9568	CC1=C(C=C(O1)\C=C\C(O)=O)C(O)=O	https://www.reaxys.com/reaxys/secured/hopinto.do?context=S&query=IDE.XRN=9568&database=RX&origin= Universidade_Nova_de_Lisboa &ln=
9899	O=C(CC(=O)C1=NC=CC=C1)C1=CC=CS1	https://www.reaxys.com/reaxys/secured/hopinto.do?context=S&query=IDE.XRN=9899&database=RX&origin= Universidade_Nova_de_Lisboa &ln=
10000	CC1=CC=C(O1)\C=C\C1=CC=C(O1)C=O	https://www.reaxys.com/reaxys/secured/hopinto.do?context=S&query=IDE.XRN=10000&database=RX&origin= Universidade_Nova_de_Lisboa &ln=
10384	CN1C2=CC=CC=C2SC2=C1C=CC=C2	https://www.reaxys.com/reaxys/secured/hopinto.do?context=S&query=IDE.XRN=10384&database=RX&origin= Universidade_Nova_de_Lisboa &ln=
10479	CCOC1=CC2=C(C=C1OC)C(=O)NCC2	https://www.reaxys.com/reaxys/secured/hopinto.do?context=S&query=IDE.XRN=10479&database=RX&origin= Universidade_Nova_de_Lisboa &ln=
10518	N(N=NC1=CC=CN=C1)C1=CC=CN=C1	https://www.reaxys.com/reaxys/secured/hopinto.do?context=S&query=IDE.XRN=10518&database=RX&origin= Universidade_Nova_de_Lisboa &ln=
10672	O=C1N(C=NC2=CC=CC=C12)C1=CC=CC=C1	https://www.reaxys.com/reaxys/secured/hopinto.do?context=S&query=IDE.XRN=10672&database=RX&origin= Universidade_Nova_de_Lisboa &ln=
11275	NC1=NN=NN1N=CC1=CC=CC=C1	https://www.reaxys.com/reaxys/secured/hopinto.do?context=S&query=IDE.XRN=11275&database=RX&origin= Universidade_Nova_de_Lisboa &ln=
11547	N1C2=CC3=CC=CC=C3N=C2C2=C1C=CC=C2	https://www.reaxys.com/reaxys/secured/hopinto.do?context=S&query=IDE.XRN=11547&database=RX&origin= Universidade_Nova_de_Lisboa &ln=
11862	CN1C2=CC=CC=C2N=C2C(=O)C=CC=C12	https://www.reaxys.com/reaxys/secured/hopinto.do?context=S&query=IDE.XRN=11862&database=RX&origin= Universidade_Nova_de_Lisboa &ln=
11889	COC1=CC2=C(C=C1OC)C(=O)CC(C)(C)O2	https://www.reaxys.com/reaxys/secured/hopinto.do?context=S&query=IDE.XRN=11889&database=RX&origin= Universidade_Nova_de_Lisboa &ln=
12077	CN1C2=CC=CC=C2N=C2C=CC(=O)C=C12	https://www.reaxys.com/reaxys/secured/hopinto.do?context=S&query=IDE.XRN=12077&database=RX&origin= Universidade_Nova_de_Lisboa &ln=
12108	COC1=CC2=C(C=C1)N=C1C=CC=CC1=N2	https://www.reaxys.com/reaxys/secured/hopinto.do?context=S&query=IDE.XRN=12108&database=RX&origin= Universidade_Nova_de_Lisboa &ln=
12221	CN1C2=C(C=CC=C2)S(=O)C2=C1C=CC=C2	https://www.reaxys.com/reaxys/secured/hopinto.do?context=S&query=IDE.XRN=12221&database=RX&origin= Universidade_Nova_de_Lisboa &ln=
12666	O=C1C=C(OC2=C1C=CC=C2)\C=C\C1=CC=CC=C1	https://www.reaxys.com/reaxys/secured/hopinto.do?context=S&query=IDE.XRN=12666&database=RX&origin= Universidade_Nova_de_Lisboa &ln=
13338	C1=CC=C(C=C1)C1=NN=C(N=N1)C1=CC=CC=C1	https://www.reaxys.com/reaxys/secured/hopinto.do?context=S&query=IDE.XRN=13338&database=RX&origin= Universidade_Nova_de_Lisboa &ln=
13346	C1CCCCCC2=C(CCCC1)N=C1C=CC=CC1=N2	https://www.reaxys.com/reaxys/secured/hopinto.do?context=S&query=IDE.XRN=13346&database=RX&origin= Universidade_Nova_de_Lisboa &ln=
13463	CN1C2=C(NC=N2)C(=O)N(C)C1=O	https://www.reaxys.com/reaxys/secured/hopinto.do?context=S&query=IDE.XRN=13463&database=RX&origin= Universidade_Nova_de_Lisboa &ln=
13729	CN1C(=O)N2C(=CC3=C2C=CC=C3)C1=O	https://www.reaxys.com/reaxys/secured/hopinto.do?context=S&query=IDE.XRN=13729&database=RX&origin= Universidade_Nova_de_Lisboa &ln=
13730	CN1C(=O)C2=CC3=C(C=CC=C3)N2C1=S	https://www.reaxys.com/reaxys/secured/hopinto.do?context=S&query=IDE.XRN=13730&database=RX&origin= Universidade_Nova_de_Lisboa &ln=
14193	CCOC(=O)CC1=NC2=CC=CC=C2N1	https://www.reaxys.com/reaxys/secured/hopinto.do?context=S&query=IDE.XRN=14193&database=RX&origin= Universidade_Nova_de_Lisboa &ln=
14257	O=C1NNC(=O)C2=CC=CC3=C2C1=CC=C3	https://www.reaxys.com/reaxys/secured/hopinto.do?context=S&query=IDE.XRN=14257&database=RX&origin= Universidade_Nova_de_Lisboa &ln=
14272	C1N2CC3=CC=CC=C3N=C2C2=C1C=CC=C2	https://www.reaxys.com/reaxys/secured/hopinto.do?context=S&query=IDE.XRN=14272&database=RX&origin= Universidade_Nova_de_Lisboa &ln=
14422	NC1=CC2=NC3=CC=CC=C3N=C2C=C1N	https://www.reaxys.com/reaxys/secured/hopinto.do?context=S&query=IDE.XRN=14422&database=RX&origin= Universidade_Nova_de_Lisboa &ln=
15009	CC(=O)C1=CC=C(S1)C1=CC=C(S1)C(C)=O	https://www.reaxys.com/reaxys/secured/hopinto.do?context=S&query=IDE.XRN=15009&database=RX&origin= Universidade_Nova_de_Lisboa &ln=
15141	ON1CC2CC(C1)C1=CC=CC(=O)N1C2	https://www.reaxys.com/reaxys/secured/hopinto.do?context=S&query=IDE.XRN=15141&database=RX&origin= Universidade_Nova_de_Lisboa &ln=
15384	O=C1N(\C=C\C2=CC=CC=C2)C(=O)C2=CC=CC=C12	https://www.reaxys.com/reaxys/secured/hopinto.do?context=S&query=IDE.XRN=15384&database=RX&origin= Universidade_Nova_de_Lisboa &ln=
15423	[H][C@@]12C[C@@]3(C)CCC[C@H](C)C3=C[C@]1([H])[C@H](C)C(=O)O2	https://www.reaxys.com/reaxys/secured/hopinto.do?context=S&query=IDE.XRN=15423&database=RX&origin= Universidade_Nova_de_Lisboa &ln=
15744	CC1=CC2=C(NC(=N2)C2=CC=CC=C2O)C=C1	https://www.reaxys.com/reaxys/secured/hopinto.do?context=S&query=IDE.XRN=15744&database=RX&origin= Universidade_Nova_de_Lisboa &ln=
16139	COC1=CC2=C(SC3=CC=CC=C3C2=O)C=C1	https://www.reaxys.com/reaxys/secured/hopinto.do?context=S&query=IDE.XRN=16139&database=RX&origin= Universidade_Nova_de_Lisboa &ln=
16479	CC1=CC2=C(C(O)=C1)C(=O)C1=CC=CC=C1O2	https://www.reaxys.com/reaxys/secured/hopinto.do?context=S&query=IDE.XRN=16479&database=RX&origin= Universidade_Nova_de_Lisboa &ln=
16624	CNC1=CC=C2C(=O)N(C)C(=O)C3=CC=CC1=C23	https://www.reaxys.com/reaxys/secured/hopinto.do?context=S&query=IDE.XRN=16624&database=RX&origin= Universidade_Nova_de_Lisboa &ln=
17273	CC1=C(CN2CCCCC2)C(=O)NC(=S)N1	https://www.reaxys.com/reaxys/secured/hopinto.do?context=S&query=IDE.XRN=17273&database=RX&origin= Universidade_Nova_de_Lisboa &ln=
17409	NC(CC1=CNC2=C1C=CC=C2Cl)C(O)=O	https://www.reaxys.com/reaxys/secured/hopinto.do?context=S&query=IDE.XRN=17409&database=RX&origin= Universidade_Nova_de_Lisboa &ln=
17519	N#C\C(=C/C1=CC2=C(S1)C=CC=C2)C1=CC=CC=C1	https://www.reaxys.com/reaxys/secured/hopinto.do?context=S&query=IDE.XRN=17519&database=RX&origin= Universidade_Nova_de_Lisboa &ln=
17643	O=C1C=C2OC3=C(C=CC=C3)N=C2C2=C1C=CC=C2	https://www.reaxys.com/reaxys/secured/hopinto.do?context=S&query=IDE.XRN=17643&database=RX&origin= Universidade_Nova_de_Lisboa &ln=
17705	CN1C=NC2=C1C(=O)N(C)C(=O)N2C	https://www.reaxys.com/reaxys/secured/hopinto.do?context=S&query=IDE.XRN=17705&database=RX&origin= Universidade_Nova_de_Lisboa &ln=
18044	OC1=CC2=C(C=C1)C(=O)C1=C(O2)C=C(O)C=C1	https://www.reaxys.com/reaxys/secured/hopinto.do?context=S&query=IDE.XRN=18044&database=RX&origin= Universidade_Nova_de_Lisboa &ln=
18296	[H][C@@]12CCCCN1C[C@@H]1C[C@H]2CN2C=CC(=O)C[C@]12[H]	https://www.reaxys.com/reaxys/secured/hopinto.do?context=S&query=IDE.XRN=18296&database=RX&origin= Universidade_Nova_de_Lisboa &ln=
18379	COC1=CC=C(C=C2SC(=S)N(C)C2=O)C=C1	https://www.reaxys.com/reaxys/secured/hopinto.do?context=S&query=IDE.XRN=18379&database=RX&origin= Universidade_Nova_de_Lisboa &ln=
18383	O=C1C2=C(NC3=CC=CC=C13)C1=C(N2)C=CC=C1	https://www.reaxys.com/reaxys/secured/hopinto.do?context=S&query=IDE.XRN=18383&database=RX&origin= Universidade_Nova_de_Lisboa &ln=
18500	C1=CC2=C(C=C1)N=C1C(=C2)C2=C(C=CC=C2)C2=C1C=CC=C2	https://www.reaxys.com/reaxys/secured/hopinto.do?context=S&query=IDE.XRN=18500&database=RX&origin= Universidade_Nova_de_Lisboa &ln=
18991	O=C1C=C(OC2=CC=C3C=CC=CC3=C12)C1=CC=CC=C1	https://www.reaxys.com/reaxys/secured/hopinto.do?context=S&query=IDE.XRN=18991&database=RX&origin= Universidade_Nova_de_Lisboa &ln=
19009	S1C2=NN=NN2C2=C1C=CC1=C2C=CC=C1	https://www.reaxys.com/reaxys/secured/hopinto.do?context=S&query=IDE.XRN=19009&database=RX&origin= Universidade_Nova_de_Lisboa &ln=
19171	S1C2=C(C3=C1C=CC1=C3C=CC=C1)C1=C(C=CC=C1)C=C2	https://www.reaxys.com/reaxys/secured/hopinto.do?context=S&query=IDE.XRN=19171&database=RX&origin= Universidade_Nova_de_Lisboa &ln=
19419	S1C(=CC2=S1SC(=C2)C1=CC=CC=C1)C1=CC=CC=C1	https://www.reaxys.com/reaxys/secured/hopinto.do?context=S&query=IDE.XRN=19419&database=RX&origin= Universidade_Nova_de_Lisboa &ln=
19462	COC1=CC2=C(C=C1OC)C(=O)C(=O)N(C)C2=O	https://www.reaxys.com/reaxys/secured/hopinto.do?context=S&query=IDE.XRN=19462&database=RX&origin= Universidade_Nova_de_Lisboa &ln=
19560	COC1=C2C=CC(=O)OC2=CC2=C1C=CO2	https://www.reaxys.com/reaxys/secured/hopinto.do?context=S&query=IDE.XRN=19560&database=RX&origin= Universidade_Nova_de_Lisboa &ln=
19906	N1C2=C(SC3=NC4=CC=CC=C4N=C13)C=CC=C2	https://www.reaxys.com/reaxys/secured/hopinto.do?context=S&query=IDE.XRN=19906&database=RX&origin= Universidade_Nova_de_Lisboa &ln=
20129	CC(=O)SC[C@@H]1N(C(C)=O)C(=S)NC1=O	https://www.reaxys.com/reaxys/secured/hopinto.do?context=S&query=IDE.XRN=20129&database=RX&origin= Universidade_Nova_de_Lisboa &ln=
20354	BrC1=CC(Br)=C2[C@H]3CNC[C@H](C3)CN2C1=O	https://www.reaxys.com/reaxys/secured/hopinto.do?context=S&query=IDE.XRN=20354&database=RX&origin= Universidade_Nova_de_Lisboa &ln=
20495	COC1=CC=C(\C=C\C2=CC(=O)C3=C(O2)C=CC=C3)C=C1	https://www.reaxys.com/reaxys/secured/hopinto.do?context=S&query=IDE.XRN=20495&database=RX&origin= Universidade_Nova_de_Lisboa &ln=
20706	[H][C@]1(COC(C)(C)O1)[C@@]1([H])OC(=O)C(O)=C1OC	https://www.reaxys.com/reaxys/secured/hopinto.do?context=S&query=IDE.XRN=20706&database=RX&origin= Universidade_Nova_de_Lisboa &ln=
21039	CN1C(=O)N(C)C2=C(N=CN=N2)C1=O	https://www.reaxys.com/reaxys/secured/hopinto.do?context=S&query=IDE.XRN=21039&database=RX&origin= Universidade_Nova_de_Lisboa &ln=
22073	CC(=O)OC1(C)C=C(C)C2C=NNC2(C)C1=O	https://www.reaxys.com/reaxys/secured/hopinto.do?context=S&query=IDE.XRN=22073&database=RX&origin= Universidade_Nova_de_Lisboa &ln=
22109	CN(C)C1=CC=C(\C=C\C=C\C2=NC3=C(S2)C=CC=C3)C=C1	https://www.reaxys.com/reaxys/secured/hopinto.do?context=S&query=IDE.XRN=22109&database=RX&origin= Universidade_Nova_de_Lisboa &ln=
22518	CN(C)C1=CC2=C(C=C1)N=C1C=C(C)C(N)=CC1=N2	https://www.reaxys.com/reaxys/secured/hopinto.do?context=S&query=IDE.XRN=22518&database=RX&origin= Universidade_Nova_de_Lisboa &ln=
22616	O=C(NC1=NC2=C(S1)C=CC=C2)\C=C\C1=CC=CC=C1	https://www.reaxys.com/reaxys/secured/hopinto.do?context=S&query=IDE.XRN=22616&database=RX&origin= Universidade_Nova_de_Lisboa &ln=
23092	O[C@@H]1C[C@@H](OC2=C1C=C(Cl)C=C2)C1=CC=CC=C1	https://www.reaxys.com/reaxys/secured/hopinto.do?context=S&query=IDE.XRN=23092&database=RX&origin= Universidade_Nova_de_Lisboa &ln=
23182	N(C(NC1=NC=CC=C1)C1=CC=CC=C1)C1=NC=CC=C1	https://www.reaxys.com/reaxys/secured/hopinto.do?context=S&query=IDE.XRN=23182&database=RX&origin= Universidade_Nova_de_Lisboa &ln=
23566	O1C(=NC(=C1C1=CC=CC=C1)C1=CC=CC=C1)C1=CC=CC=C1	https://www.reaxys.com/reaxys/secured/hopinto.do?context=S&query=IDE.XRN=23566&database=RX&origin= Universidade_Nova_de_Lisboa &ln=
23775	OC1=CC=C(Cl)C=C1C=NNC(=O)C1=CC=NC=C1	https://www.reaxys.com/reaxys/secured/hopinto.do?context=S&query=IDE.XRN=23775&database=RX&origin= Universidade_Nova_de_Lisboa &ln=
24308	COC1=CC2=C(C=C1)C(=O)C=C(O2)\C=C\C1=CC=CC=C1	https://www.reaxys.com/reaxys/secured/hopinto.do?context=S&query=IDE.XRN=24308&database=RX&origin= Universidade_Nova_de_Lisboa &ln=
24923	[H][C@@](O)(CO)[C@@]([H])(O)[C@]([H])(O)C1=COC(C)=C1C(=O)OCC	https://www.reaxys.com/reaxys/secured/hopinto.do?context=S&query=IDE.XRN=24923&database=RX&origin= Universidade_Nova_de_Lisboa &ln=
25042	[H][C@]1(COC(C)(C)O1)[C@@]1([H])OC(=O)C(OC)=C1OC	https://www.reaxys.com/reaxys/secured/hopinto.do?context=S&query=IDE.XRN=25042&database=RX&origin= Universidade_Nova_de_Lisboa &ln=
25108	CCCCN1C2=CC=CC=C2N=C2C=CC(=O)C=C12	https://www.reaxys.com/reaxys/secured/hopinto.do?context=S&query=IDE.XRN=25108&database=RX&origin= Universidade_Nova_de_Lisboa &ln=
25169	COC1=CC=C(\C=C\C2=CC(=O)C3=CC(C)=CC=C3O2)C=C1	https://www.reaxys.com/reaxys/secured/hopinto.do?context=S&query=IDE.XRN=25169&database=RX&origin= Universidade_Nova_de_Lisboa &ln=
25353	CC1=CC=C(C=C1)C1=C(OC(=C1)C1=CC=CC=C1)C1=CC=CC=C1	https://www.reaxys.com/reaxys/secured/hopinto.do?context=S&query=IDE.XRN=25353&database=RX&origin= Universidade_Nova_de_Lisboa &ln=
27171	O=C1NC(=O)C2=NC3=C(C=CC4=C3C=CC=C4)N=C2N1	https://www.reaxys.com/reaxys/secured/hopinto.do?context=S&query=IDE.XRN=27171&database=RX&origin= Universidade_Nova_de_Lisboa &ln=
27640	CC1(C)CC(=O)C2=C(C1)NC1=C(C2)C(=O)CC(C)(C)C1	https://www.reaxys.com/reaxys/secured/hopinto.do?context=S&query=IDE.XRN=27640&database=RX&origin= Universidade_Nova_de_Lisboa &ln=
27815	COC1=CC=C(\C=C\C2=CC(=O)C3=C(O2)C=CC=C3)C=C1OC	https://www.reaxys.com/reaxys/secured/hopinto.do?context=S&query=IDE.XRN=27815&database=RX&origin= Universidade_Nova_de_Lisboa &ln=
28009	[H][C@@]12CC[C@H](C)[C@]3(O)C=CC(=O)[C@@]3(C)[C@]1([H])OC(=O)C2=C	https://www.reaxys.com/reaxys/secured/hopinto.do?context=S&query=IDE.XRN=28009&database=RX&origin= Universidade_Nova_de_Lisboa &ln=
28010	CC1=CN([C@H]2C[C@H](O)[C@@H](CBr)O2)C(=O)NC1=O	https://www.reaxys.com/reaxys/secured/hopinto.do?context=S&query=IDE.XRN=28010&database=RX&origin= Universidade_Nova_de_Lisboa &ln=
28198	O=C1NC(=O)C2=NC3=CC4=C(C=CC=C4)C=C3N=C2N1	https://www.reaxys.com/reaxys/secured/hopinto.do?context=S&query=IDE.XRN=28198&database=RX&origin= Universidade_Nova_de_Lisboa &ln=
28948	[H][C@@]12OC11CC\C=C(C)\CC3=C(C(C)=CO3)[C@]2([H])OC1=O	https://www.reaxys.com/reaxys/secured/hopinto.do?context=S&query=IDE.XRN=28948&database=RX&origin= Universidade_Nova_de_Lisboa &ln=
29211	O=C1C2=C(C=CC=C2)C(=O)C2=C1C=C1SC3=C(C=CC=C3)C1=C2	https://www.reaxys.com/reaxys/secured/hopinto.do?context=S&query=IDE.XRN=29211&database=RX&origin= Universidade_Nova_de_Lisboa &ln=
29711	COC1=CC=C2C(=O)C(C)=C(OC2=C1)\C=C\C1=CC=CC=C1	https://www.reaxys.com/reaxys/secured/hopinto.do?context=S&query=IDE.XRN=29711&database=RX&origin= Universidade_Nova_de_Lisboa &ln=
29887	OC1=CC=C(C=C1)C(=O)C1=NC(=CN1)C1=CC=C(O)C=C1	https://www.reaxys.com/reaxys/secured/hopinto.do?context=S&query=IDE.XRN=29887&database=RX&origin= Universidade_Nova_de_Lisboa &ln=
30335	COC1=CC2=C(N=CC=C2)C2=C1C(=O)C1=CC=CC=C1N2	https://www.reaxys.com/reaxys/secured/hopinto.do?context=S&query=IDE.XRN=30335&database=RX&origin= Universidade_Nova_de_Lisboa &ln=
30363	[H][C@@]12N3CCC1=CC[C@@H](O)[C@@]2([H])C1=CC2=C(OCO2)C=C1C3	https://www.reaxys.com/reaxys/secured/hopinto.do?context=S&query=IDE.XRN=30363&database=RX&origin= Universidade_Nova_de_Lisboa &ln=
30426	O=C1N2C(=CC3=CC=CC=C23)C(=O)N2C1=CC1=C2C=CC=C1	https://www.reaxys.com/reaxys/secured/hopinto.do?context=S&query=IDE.XRN=30426&database=RX&origin= Universidade_Nova_de_Lisboa &ln=
30484	OC(=O)[C@H]1CSC(=N1)C1=NC2=C(S1)C=C(O)C=C2	https://www.reaxys.com/reaxys/secured/hopinto.do?context=S&query=IDE.XRN=30484&database=RX&origin= Universidade_Nova_de_Lisboa &ln=
30558	CC(=O)OC1=C2NC3=C(C=CC=C3)C2=NC2=CC=CC=C12	https://www.reaxys.com/reaxys/secured/hopinto.do?context=S&query=IDE.XRN=30558&database=RX&origin= Universidade_Nova_de_Lisboa &ln=
30968	S1C=CC=C1C1=CC=C(S1)C1=CC=C(S1)C1=CC=CS1	https://www.reaxys.com/reaxys/secured/hopinto.do?context=S&query=IDE.XRN=30968&database=RX&origin= Universidade_Nova_de_Lisboa &ln=
31121	O=C1NC(=O)C2=NC3=C(N=C2N1)C1=C(C=CC=C1)C=C3	https://www.reaxys.com/reaxys/secured/hopinto.do?context=S&query=IDE.XRN=31121&database=RX&origin= Universidade_Nova_de_Lisboa &ln=
31153	OC[C@H]1O[C@@H](OC2=C(O)C=CC=C2)[C@H](O)[C@@H](O)[C@@H]1O	https://www.reaxys.com/reaxys/secured/hopinto.do?context=S&query=IDE.XRN=31153&database=RX&origin= Universidade_Nova_de_Lisboa &ln=
31160	BrC1=CC=C(C=C1)C1=NC2=C(C=CC=C2)N=C1CC1=CC=CC=C1	https://www.reaxys.com/reaxys/secured/hopinto.do?context=S&query=IDE.XRN=31160&database=RX&origin= Universidade_Nova_de_Lisboa &ln=
31426	OC[C@H]1O[C@@H](OC2=CC(O)=CC(O)=C2)[C@H](O)[C@@H](O)[C@@H]1O	https://www.reaxys.com/reaxys/secured/hopinto.do?context=S&query=IDE.XRN=31426&database=RX&origin= Universidade_Nova_de_Lisboa &ln=
32671	[H][C@]12OC(C)(C)O[C@@]1([H])[C@@H](O[C@@H]2CO)N1C=CC(=O)NC1=O	https://www.reaxys.com/reaxys/secured/hopinto.do?context=S&query=IDE.XRN=32671&database=RX&origin= Universidade_Nova_de_Lisboa &ln=
32697	OC1=CC2=C(C=C1)C(=O)\C(CO2)=C\C1=CC(O)=C(O)C=C1	https://www.reaxys.com/reaxys/secured/hopinto.do?context=S&query=IDE.XRN=32697&database=RX&origin= Universidade_Nova_de_Lisboa &ln=
33139	COC1=CC(O)=CC(O[C@@H]2O[C@H](CO)[C@@H](O)[C@H](O)[C@H]2O)=C1	https://www.reaxys.com/reaxys/secured/hopinto.do?context=S&query=IDE.XRN=33139&database=RX&origin= Universidade_Nova_de_Lisboa &ln=
33246	COC1=CC(O[C@@H]2O[C@H](CO)[C@@H](O)[C@H](O)[C@H]2O)=CC=C1O	https://www.reaxys.com/reaxys/secured/hopinto.do?context=S&query=IDE.XRN=33246&database=RX&origin= Universidade_Nova_de_Lisboa &ln=
33265	N(C1=CC=CC=C1)C1=NN=C(NC2=CC=CC=C2)C2=C1C=CC=C2	https://www.reaxys.com/reaxys/secured/hopinto.do?context=S&query=IDE.XRN=33265&database=RX&origin= Universidade_Nova_de_Lisboa &ln=
33618	O=S1(=O)NC(C2=CC=CC=C12)(C1=CC=CC=C1)C1=CC=CC=C1	https://www.reaxys.com/reaxys/secured/hopinto.do?context=S&query=IDE.XRN=33618&database=RX&origin= Universidade_Nova_de_Lisboa &ln=
33663	OC[C@H]1O[C@H]([C@H](O)[C@@H]1O)N1C=C(Cl)C(=O)NC1=O	https://www.reaxys.com/reaxys/secured/hopinto.do?context=S&query=IDE.XRN=33663&database=RX&origin= Universidade_Nova_de_Lisboa &ln=
33664	OC[C@H]1O[C@H]([C@H](O)[C@@H]1O)N1C=C(Br)C(=O)NC1=O	https://www.reaxys.com/reaxys/secured/hopinto.do?context=S&query=IDE.XRN=33664&database=RX&origin= Universidade_Nova_de_Lisboa &ln=
33665	OC[C@H]1O[C@H]([C@H](O)[C@@H]1O)N1C=C(I)C(=O)NC1=O	https://www.reaxys.com/reaxys/secured/hopinto.do?context=S&query=IDE.XRN=33665&database=RX&origin= Universidade_Nova_de_Lisboa &ln=
33738	COC1=CC=C(\C=C\C2=CC(=O)C3=C(O2)C=C(OC)C=C3)C=C1	https://www.reaxys.com/reaxys/secured/hopinto.do?context=S&query=IDE.XRN=33738&database=RX&origin= Universidade_Nova_de_Lisboa &ln=
34130	COC1=CC2=C(C(=O)C=C(O2)C2=CC=CC=C2)C(O)=C1C	https://www.reaxys.com/reaxys/secured/hopinto.do?context=S&query=IDE.XRN=34130&database=RX&origin= Universidade_Nova_de_Lisboa &ln=
34149	COC1=C(OC)C=C(\C=C\C(=O)C2=C(O)C=C(C)OC2=O)C=C1	https://www.reaxys.com/reaxys/secured/hopinto.do?context=S&query=IDE.XRN=34149&database=RX&origin= Universidade_Nova_de_Lisboa &ln=
34297	CC(=O)NC1=CC=C(C=C2N=C(OC2=O)C2=CC=CC=C2)C=C1	https://www.reaxys.com/reaxys/secured/hopinto.do?context=S&query=IDE.XRN=34297&database=RX&origin= Universidade_Nova_de_Lisboa &ln=
34364	OC[C@H]1O[C@@H](OC2=CC=CC3=C2C=CC=C3)[C@H](O)[C@@H](O)[C@@H]1O	https://www.reaxys.com/reaxys/secured/hopinto.do?context=S&query=IDE.XRN=34364&database=RX&origin= Universidade_Nova_de_Lisboa &ln=
34611	NS(=O)(=O)C1=C(Cl)C=C2N=CNS(=O)(=O)C2=C1	https://www.reaxys.com/reaxys/secured/hopinto.do?context=S&query=IDE.XRN=34611&database=RX&origin= Universidade_Nova_de_Lisboa &ln=
35013	CC1=CN([C@H]2C[C@H](O)[C@@H](CO)O2)C(=O)N2N=NN=C12	https://www.reaxys.com/reaxys/secured/hopinto.do?context=S&query=IDE.XRN=35013&database=RX&origin= Universidade_Nova_de_Lisboa &ln=
35356	OC1=CC=C(\C=C2/OC3=C(O)C(O)=CC=C3C2=O)C=C1O	https://www.reaxys.com/reaxys/secured/hopinto.do?context=S&query=IDE.XRN=35356&database=RX&origin= Universidade_Nova_de_Lisboa &ln=
35681	[H][C@@]12CC[C@@]3(CC)CCCN4CC[C@]1(C1=CC=CC(O)=C1N2)[C@@]34[H]	https://www.reaxys.com/reaxys/secured/hopinto.do?context=S&query=IDE.XRN=35681&database=RX&origin= Universidade_Nova_de_Lisboa &ln=
35920	OC[C@H]1O[C@@H](OC2=C(C=CC=C2)C(O)=O)[C@H](O)[C@@H](O)[C@@H]1O	https://www.reaxys.com/reaxys/secured/hopinto.do?context=S&query=IDE.XRN=35920&database=RX&origin= Universidade_Nova_de_Lisboa &ln=
36290	CC1=C(O)C2=C(O[C@@H]([C@@H](O)C2=O)C2=CC=CC=C2)C=C1O	https://www.reaxys.com/reaxys/secured/hopinto.do?context=S&query=IDE.XRN=36290&database=RX&origin= Universidade_Nova_de_Lisboa &ln=
36596	OC[C@H]1O[C@@H](OC2=CC=C(O)C=C2CO)[C@H](O)[C@@H](O)[C@@H]1O	https://www.reaxys.com/reaxys/secured/hopinto.do?context=S&query=IDE.XRN=36596&database=RX&origin= Universidade_Nova_de_Lisboa &ln=
36597	COC1=CC(O)=CC=C1O[C@@H]1O[C@H](CO)[C@@H](O)[C@H](O)[C@H]1O	https://www.reaxys.com/reaxys/secured/hopinto.do?context=S&query=IDE.XRN=36597&database=RX&origin= Universidade_Nova_de_Lisboa &ln=
36877	CC(=O)OC1=CC=C(C[C@@H]2N(C(C)=O)C(=S)NC2=O)C=C1	https://www.reaxys.com/reaxys/secured/hopinto.do?context=S&query=IDE.XRN=36877&database=RX&origin= Universidade_Nova_de_Lisboa &ln=
37114	O=C(\C=C\C=C\C=C\C1=CC=C2OCOC2=C1)N1CCCCC1	https://www.reaxys.com/reaxys/secured/hopinto.do?context=S&query=IDE.XRN=37114&database=RX&origin= Universidade_Nova_de_Lisboa &ln=
37152	COC1=CC=C(C=C1)[C@@H]1CC(=O)C2=C(O1)C(C)=C(O)C(C)=C2O	https://www.reaxys.com/reaxys/secured/hopinto.do?context=S&query=IDE.XRN=37152&database=RX&origin= Universidade_Nova_de_Lisboa &ln=
37301	COC1=CC2=C(SC3=C(C=C(Cl)C=C3)C2=CCCN(C)C)C=C1	https://www.reaxys.com/reaxys/secured/hopinto.do?context=S&query=IDE.XRN=37301&database=RX&origin= Universidade_Nova_de_Lisboa &ln=
37512	[H][C@]12O[C@@]1([H])[C@@H](O[C@@H]2CO)N1C=NC2=C1N=CN=C2N	https://www.reaxys.com/reaxys/secured/hopinto.do?context=S&query=IDE.XRN=37512&database=RX&origin= Universidade_Nova_de_Lisboa &ln=
37804	COC1=C(C=CC=C1)C1=NC2=C(O1)C1=C(C=CC=C1)C1=C2C=CC=C1	https://www.reaxys.com/reaxys/secured/hopinto.do?context=S&query=IDE.XRN=37804&database=RX&origin= Universidade_Nova_de_Lisboa &ln=
37816	CCOC(=O)C1=C(NC(=S)NC)NC(CC2=CC=CC=C2)=N1	https://www.reaxys.com/reaxys/secured/hopinto.do?context=S&query=IDE.XRN=37816&database=RX&origin= Universidade_Nova_de_Lisboa &ln=
37850	[H][C@@]12CC[C@@]3(CC)CCCN4CC[C@]1(C1=CC=CC(OC)=C1N2)[C@@]34[H]	https://www.reaxys.com/reaxys/secured/hopinto.do?context=S&query=IDE.XRN=37850&database=RX&origin= Universidade_Nova_de_Lisboa &ln=
38153	C(=C/C1=CC=C2C=CC=CC2=N1)\C1=CC=C(\C=C\C2=NC3=C(C=CC=C3)C=C2)C=C1	https://www.reaxys.com/reaxys/secured/hopinto.do?context=S&query=IDE.XRN=38153&database=RX&origin= Universidade_Nova_de_Lisboa &ln=
38437	COC1=CC(=O)O[C@@H]1O[C@@H]1O[C@H](CO)[C@@H](O)[C@H](O)[C@H]1O	https://www.reaxys.com/reaxys/secured/hopinto.do?context=S&query=IDE.XRN=38437&database=RX&origin= Universidade_Nova_de_Lisboa &ln=
38538	CCOC(=O)C1=C(C)N=C(C)C(C(=O)OCC)=C1C1=CC=CC=N1	https://www.reaxys.com/reaxys/secured/hopinto.do?context=S&query=IDE.XRN=38538&database=RX&origin= Universidade_Nova_de_Lisboa &ln=
38561	OC1=CC2=C(C=C1)C1=C(CO2)C2=CC3=C(OCO3)C=C2O1	https://www.reaxys.com/reaxys/secured/hopinto.do?context=S&query=IDE.XRN=38561&database=RX&origin= Universidade_Nova_de_Lisboa &ln=
39735	[H][C@@]12N3CCC1=C[C@H](O)[C@@H](O)[C@@]2([H])C1=CC(O)=C(OC)C=C1C3	https://www.reaxys.com/reaxys/secured/hopinto.do?context=S&query=IDE.XRN=39735&database=RX&origin= Universidade_Nova_de_Lisboa &ln=
39931	[H][C@@]12CC3=C(C(OC)=CC=C3)C3=C(O)C(OC)=CC(CCN1C)=C23	https://www.reaxys.com/reaxys/secured/hopinto.do?context=S&query=IDE.XRN=39931&database=RX&origin= Universidade_Nova_de_Lisboa &ln=
39982	OC1=CC2=C(C(O)=C1)C(=O)C(O)=C(O2)C1=CC=CC=C1O	https://www.reaxys.com/reaxys/secured/hopinto.do?context=S&query=IDE.XRN=39982&database=RX&origin= Universidade_Nova_de_Lisboa &ln=
40525	[H][C@@]12N(C)CCC1=CC[C@@]1([H])OC(=O)C3=C(C=C(OC)C(O)=C3)[C@@]21[H]	https://www.reaxys.com/reaxys/secured/hopinto.do?context=S&query=IDE.XRN=40525&database=RX&origin= Universidade_Nova_de_Lisboa &ln=
40536	OC[C@H]1O[C@H]([C@H](O)[C@@H]1O)N1C=NC2=C1N=CNC2=S	https://www.reaxys.com/reaxys/secured/hopinto.do?context=S&query=IDE.XRN=40536&database=RX&origin= Universidade_Nova_de_Lisboa &ln=
40560	N[C@@H]1[C@@H](CO)O[C@H]([C@@H]1O)N1C=NC2=C1N=CN=C2N	https://www.reaxys.com/reaxys/secured/hopinto.do?context=S&query=IDE.XRN=40560&database=RX&origin= Universidade_Nova_de_Lisboa &ln=
40573	OC[C@H]1O[C@H]([C@H](O)[C@@H]1O)N1C=NC2=C1N=CN=C2Cl	https://www.reaxys.com/reaxys/secured/hopinto.do?context=S&query=IDE.XRN=40573&database=RX&origin= Universidade_Nova_de_Lisboa &ln=
40839	OC(=O)C1=NN(C(=O)C\1=N/NC1=CC=CC=C1)C1=CC=CC=C1	https://www.reaxys.com/reaxys/secured/hopinto.do?context=S&query=IDE.XRN=40839&database=RX&origin= Universidade_Nova_de_Lisboa &ln=
41202	COC1=CC=C2C(=O)C(=C(OC2=C1)\C=C\C1=CC=CC=C1)C1=CC=CC=C1	https://www.reaxys.com/reaxys/secured/hopinto.do?context=S&query=IDE.XRN=41202&database=RX&origin= Universidade_Nova_de_Lisboa &ln=
41228	COC1=CC(O[C@@H]2O[C@H](CO)[C@@H](O)[C@H](O)[C@H]2O)=C(C=C1)C(C)=O	https://www.reaxys.com/reaxys/secured/hopinto.do?context=S&query=IDE.XRN=41228&database=RX&origin= Universidade_Nova_de_Lisboa &ln=
41585	OC[C@H]1O[C@@H](OC2=C(CC(O)=O)C=CC=C2)[C@H](O)[C@@H](O)[C@@H]1O	https://www.reaxys.com/reaxys/secured/hopinto.do?context=S&query=IDE.XRN=41585&database=RX&origin= Universidade_Nova_de_Lisboa &ln=
41636	COC1=CC2=C(C=C1OC)C1=C(C=C2)C(CCN(C)C)=CC2=C1OCO2	https://www.reaxys.com/reaxys/secured/hopinto.do?context=S&query=IDE.XRN=41636&database=RX&origin= Universidade_Nova_de_Lisboa &ln=
41959	COC1=CC2=C(C(=O)C(O)=C(O2)C2=CC=C(O)C=C2)C(O)=C1	https://www.reaxys.com/reaxys/secured/hopinto.do?context=S&query=IDE.XRN=41959&database=RX&origin= Universidade_Nova_de_Lisboa &ln=
42390	CSC[C@H]1O[C@H]([C@H](O)[C@@H]1O)N1C=NC2=C1N=CNC2=O	https://www.reaxys.com/reaxys/secured/hopinto.do?context=S&query=IDE.XRN=42390&database=RX&origin= Universidade_Nova_de_Lisboa &ln=
42420	CSC[C@H]1O[C@H]([C@H](O)[C@@H]1O)N1C=NC2=C1N=CN=C2N	https://www.reaxys.com/reaxys/secured/hopinto.do?context=S&query=IDE.XRN=42420&database=RX&origin= Universidade_Nova_de_Lisboa &ln=
42619	COC1=CC(CC=C)=CC=C1O[C@@H]1O[C@H](CO)[C@@H](O)[C@H](O)[C@H]1O	https://www.reaxys.com/reaxys/secured/hopinto.do?context=S&query=IDE.XRN=42619&database=RX&origin= Universidade_Nova_de_Lisboa &ln=
42772	OC[C@H]1O[C@@H](OC2=C3N=CC=CC3=C(Cl)C=C2)[C@H](O)[C@@H](O)[C@@H]1O	https://www.reaxys.com/reaxys/secured/hopinto.do?context=S&query=IDE.XRN=42772&database=RX&origin= Universidade_Nova_de_Lisboa &ln=
42791	[H][C@]12O[C@H](COCC3=CC=CC=C3)[C@H](OCC3=CC=CC=C3)[C@@]1([H])OC(C)(C)O2	https://www.reaxys.com/reaxys/secured/hopinto.do?context=S&query=IDE.XRN=42791&database=RX&origin= Universidade_Nova_de_Lisboa &ln=
43067	CON1C2=C(C=CC=C2)C2=NC3=CC=CC=C3C(OC(C)=O)=C12	https://www.reaxys.com/reaxys/secured/hopinto.do?context=S&query=IDE.XRN=43067&database=RX&origin= Universidade_Nova_de_Lisboa &ln=
43350	C1OC2=CC3=C(C=C2O1)C1=C(C=C3)C2=CC=C3OCOC3=C2C=N1	https://www.reaxys.com/reaxys/secured/hopinto.do?context=S&query=IDE.XRN=43350&database=RX&origin= Universidade_Nova_de_Lisboa &ln=
43982	NC(=NO)C1=C(N)N(C=N1)[C@@H]1O[C@H](CO)[C@@H](O)[C@H]1O	https://www.reaxys.com/reaxys/secured/hopinto.do?context=S&query=IDE.XRN=43982&database=RX&origin= Universidade_Nova_de_Lisboa &ln=
44010	NC1=NC2=C(N=CN2[C@@H]2O[C@H](CO)[C@@H](O)[C@H]2O)C(=S)N1	https://www.reaxys.com/reaxys/secured/hopinto.do?context=S&query=IDE.XRN=44010&database=RX&origin= Universidade_Nova_de_Lisboa &ln=
44093	[H][C@@]12N(C)CCC1=CC[C@@]1([H])OC(=O)C3=CC4=C(OCO4)C=C3[C@@]21[H]	https://www.reaxys.com/reaxys/secured/hopinto.do?context=S&query=IDE.XRN=44093&database=RX&origin= Universidade_Nova_de_Lisboa &ln=
44124	[H][C@@]12N(C)CCC1=CC[C@@]1([H])OC(=O)C3=C(C=C(OC)C(OC)=C3)[C@@]21[H]	https://www.reaxys.com/reaxys/secured/hopinto.do?context=S&query=IDE.XRN=44124&database=RX&origin= Universidade_Nova_de_Lisboa &ln=
44723	COC1=CC(=CC=C1O)C1=C(O)C(=O)C2=C(O1)C=C(O)C=C2O	https://www.reaxys.com/reaxys/secured/hopinto.do?context=S&query=IDE.XRN=44723&database=RX&origin= Universidade_Nova_de_Lisboa &ln=
44724	COC(=O)\C=C\C1=CC=C(O[C@@H]2O[C@H](CO)[C@@H](O)[C@H](O)[C@H]2O)C=C1	https://www.reaxys.com/reaxys/secured/hopinto.do?context=S&query=IDE.XRN=44724&database=RX&origin= Universidade_Nova_de_Lisboa &ln=
44983	OC[C@H]1O[C@@H](OC2=C(O)C=C(\C=C\C(O)=O)C=C2)[C@H](O)[C@@H](O)[C@@H]1O	https://www.reaxys.com/reaxys/secured/hopinto.do?context=S&query=IDE.XRN=44983&database=RX&origin= Universidade_Nova_de_Lisboa &ln=
45369	[H][C@]12CC[C@@]3([H])[C@]4([H])CC(=NO)[C@@]5([H])C[C@H](CC[C@]5(C)[C@@]4([H])CC[C@]13CN(C)[C@H]2C)N(C)C	https://www.reaxys.com/reaxys/secured/hopinto.do?context=S&query=IDE.XRN=45369&database=RX&origin= Universidade_Nova_de_Lisboa &ln=
45703	COC1=CC2=C(C(=O)C(=CO2)C2=CC=C(O)C=C2)C(OC)=C1O	https://www.reaxys.com/reaxys/secured/hopinto.do?context=S&query=IDE.XRN=45703&database=RX&origin= Universidade_Nova_de_Lisboa &ln=
46094	[H][C@@]12OC3=C(O)C=CC4=C3[C@@]11CCN(C)[C@H](C4)C1=CC=C2OC	https://www.reaxys.com/reaxys/secured/hopinto.do?context=S&query=IDE.XRN=46094&database=RX&origin= Universidade_Nova_de_Lisboa &ln=
46136	[H][C@](C)(C1=C(C)C2=C(C=C1)[C@]1([H])CC[C@@]3([H])CC(=O)CC[C@]3(C)[C@@]1([H])C2)[C@]1([H])NC[C@@H](C)C[C@H]1O	https://www.reaxys.com/reaxys/secured/hopinto.do?context=S&query=IDE.XRN=46136&database=RX&origin= Universidade_Nova_de_Lisboa &ln=
46230	COC1=CC=C(C=C1)C1CC(=NN1C1=CC=CC=C1)C1=CC=C(OC)C=C1	https://www.reaxys.com/reaxys/secured/hopinto.do?context=S&query=IDE.XRN=46230&database=RX&origin= Universidade_Nova_de_Lisboa &ln=
46742	[H][C@@]12N(C)CCC1=CC[C@@]1([H])O[C@H](O)C3=CC4=C(OCO4)C=C3[C@@]21[H]	https://www.reaxys.com/reaxys/secured/hopinto.do?context=S&query=IDE.XRN=46742&database=RX&origin= Universidade_Nova_de_Lisboa &ln=
47050	CCOC(=O)C1=NN(C(=O)C\1=N/NC1=CC=CC=C1)C1=CC=CC=C1	https://www.reaxys.com/reaxys/secured/hopinto.do?context=S&query=IDE.XRN=47050&database=RX&origin= Universidade_Nova_de_Lisboa &ln=
47111	COC1=CC=C(C=C1OC)[C@@H]1[C@@H](C)[C@H](C)CC2=C1C=C1OCOC1=C2	https://www.reaxys.com/reaxys/secured/hopinto.do?context=S&query=IDE.XRN=47111&database=RX&origin= Universidade_Nova_de_Lisboa &ln=
47112	COC1=CC2=C(C=C1OC)[C@@H]([C@@H](C)[C@H](C)C2)C1=CC=C2OCOC2=C1	https://www.reaxys.com/reaxys/secured/hopinto.do?context=S&query=IDE.XRN=47112&database=RX&origin= Universidade_Nova_de_Lisboa &ln=
47281	COC(=O)C1=CC=CC=C1C1=C2C=CC(=O)C=C2OC2=CC(OC)=CC=C12	https://www.reaxys.com/reaxys/secured/hopinto.do?context=S&query=IDE.XRN=47281&database=RX&origin= Universidade_Nova_de_Lisboa &ln=
47346	[H][C@@]12CC=C3C=CCC[C@]3(C)[C@@]1([H])CC[C@]1(C)[C@H](CC[C@]21O)C1=COC(=O)C=C1	https://www.reaxys.com/reaxys/secured/hopinto.do?context=S&query=IDE.XRN=47346&database=RX&origin= Universidade_Nova_de_Lisboa &ln=
47549	OC1=CC2=C3C(OC(=O)C4=C3C(OC2=O)=C(O)C(O)=C4)=C1O	https://www.reaxys.com/reaxys/secured/hopinto.do?context=S&query=IDE.XRN=47549&database=RX&origin= Universidade_Nova_de_Lisboa &ln=
47555	COC1=CC=C(CC2(OC)OC3=CC(OC)=CC(OC)=C3C2=O)C=C1	https://www.reaxys.com/reaxys/secured/hopinto.do?context=S&query=IDE.XRN=47555&database=RX&origin= Universidade_Nova_de_Lisboa &ln=
48454	NC1=NC=NC2=C1C(=CN2[C@@H]1O[C@H](CO)[C@@H](O)[C@H]1O)C#N	https://www.reaxys.com/reaxys/secured/hopinto.do?context=S&query=IDE.XRN=48454&database=RX&origin= Universidade_Nova_de_Lisboa &ln=
49360	C[C@H]1CC2=C([C@H]([C@@H]1C)C1=CC=C3OCOC3=C1)C1=C(OCO1)C=C2	https://www.reaxys.com/reaxys/secured/hopinto.do?context=S&query=IDE.XRN=49360&database=RX&origin= Universidade_Nova_de_Lisboa &ln=
49673	COC1=C(O[C@@H]2O[C@H](CO)[C@@H](O)[C@H](O)[C@H]2O)C=CC(\C=C\C=O)=C1	https://www.reaxys.com/reaxys/secured/hopinto.do?context=S&query=IDE.XRN=49673&database=RX&origin= Universidade_Nova_de_Lisboa &ln=
49923	OC1=CC2=C(NC=C2C2=C\C(C(=O)N2)=C2/C(=O)NC3=C2C=CC=C3)C=C1	https://www.reaxys.com/reaxys/secured/hopinto.do?context=S&query=IDE.XRN=49923&database=RX&origin= Universidade_Nova_de_Lisboa &ln=
49951	[H][C@]12OC(C)(C)O[C@@]1([H])[C@@H](O[C@@H]2CO)N1C=NC2=C1N=CN=C2N(C)C	https://www.reaxys.com/reaxys/secured/hopinto.do?context=S&query=IDE.XRN=49951&database=RX&origin= Universidade_Nova_de_Lisboa &ln=
50675	[H][C@@]12[C@@H](O)C=CC=C1C[C@@]13SS[C@@](CO)(N(C)C1=O)C(=O)N23	https://www.reaxys.com/reaxys/secured/hopinto.do?context=S&query=IDE.XRN=50675&database=RX&origin= Universidade_Nova_de_Lisboa &ln=
50692	COC1=CC2=C(C=C1O)[C@@H]1CC3=CC(OC)=C(OC)C=C3[C@H](C2)N1C	https://www.reaxys.com/reaxys/secured/hopinto.do?context=S&query=IDE.XRN=50692&database=RX&origin= Universidade_Nova_de_Lisboa &ln=
50786	OC[C@H]1O[C@@H](OC2=C(CCC(O)=O)C=CC=C2)[C@H](O)[C@@H](O)[C@@H]1O	https://www.reaxys.com/reaxys/secured/hopinto.do?context=S&query=IDE.XRN=50786&database=RX&origin= Universidade_Nova_de_Lisboa &ln=
50851	COC1=C(O[C@@H]2O[C@H](CO)[C@@H](O)[C@H](O)[C@H]2O)C=C2OC(=O)C=CC2=C1	https://www.reaxys.com/reaxys/secured/hopinto.do?context=S&query=IDE.XRN=50851&database=RX&origin= Universidade_Nova_de_Lisboa &ln=
50929	CN1CCN(CCCN2C3=CC=CC=C3SC3=C2C=C(C=C3)C#N)CC1	https://www.reaxys.com/reaxys/secured/hopinto.do?context=S&query=IDE.XRN=50929&database=RX&origin= Universidade_Nova_de_Lisboa &ln=
51116	[H][C@]12C[C@@]3([H])C4=CC=C5C[C@@H](O)CC[C@]5(C)[C@@]4([H])CC[C@]3(C)[C@@]1([H])[C@H](C)[C@@]1(CC[C@@]([H])(C)CO1)O2	https://www.reaxys.com/reaxys/secured/hopinto.do?context=S&query=IDE.XRN=51116&database=RX&origin= Universidade_Nova_de_Lisboa &ln=
51165	[H][C@@]12CCC3=CC(=O)CC[C@]3(C)[C@@]1([H])CC1=C2C=CC([C@H](C)[C@]2([H])NC[C@@H](C)C[C@H]2O)=C1C	https://www.reaxys.com/reaxys/secured/hopinto.do?context=S&query=IDE.XRN=51165&database=RX&origin= Universidade_Nova_de_Lisboa &ln=
51215	C1OC2=CC3=C(C=C2O1)C1=CC2=CC=C4OCOC4=C2CN1CC3	https://www.reaxys.com/reaxys/secured/hopinto.do?context=S&query=IDE.XRN=51215&database=RX&origin= Universidade_Nova_de_Lisboa &ln=
51553	[H][C@@]12N(C)CCC1=C[C@H](O)[C@@]1([H])OC(=O)C3=CC4=C(OCO4)C=C3[C@@]21[H]	https://www.reaxys.com/reaxys/secured/hopinto.do?context=S&query=IDE.XRN=51553&database=RX&origin= Universidade_Nova_de_Lisboa &ln=
51809	COC1=C(O)C=CC(C[C@@]2(O)CO[C@@H]([C@H]2CO)C2=CC(OC)=C(O)C=C2)=C1	https://www.reaxys.com/reaxys/secured/hopinto.do?context=S&query=IDE.XRN=51809&database=RX&origin= Universidade_Nova_de_Lisboa &ln=
52197	[H][C@@]12O[C@]1(CO)[C@@]1([H])[C@H](O[C@@H]3O[C@H](CO)[C@@H](O)[C@H](O)[C@H]3O)OC=C[C@@]1([H])[C@@H]2O	https://www.reaxys.com/reaxys/secured/hopinto.do?context=S&query=IDE.XRN=52197&database=RX&origin= Universidade_Nova_de_Lisboa &ln=
52520	[H][C@]12C[C@@H](OC(C)=O)C=C[C@]11CCN(C)CC3=C1C(O2)=C(OC)C=C3	https://www.reaxys.com/reaxys/secured/hopinto.do?context=S&query=IDE.XRN=52520&database=RX&origin= Universidade_Nova_de_Lisboa &ln=
52897	CN1C(=O)C2=C(C=C3OCOC3=C2)C2=C1C1=C(C=C2)C=C2OCOC2=C1	https://www.reaxys.com/reaxys/secured/hopinto.do?context=S&query=IDE.XRN=52897&database=RX&origin= Universidade_Nova_de_Lisboa &ln=
52980	COC(=O)\C=C\C1=CC(O)=C(O[C@@H]2O[C@H](CO)[C@@H](O)[C@H](O)[C@H]2O)C=C1	https://www.reaxys.com/reaxys/secured/hopinto.do?context=S&query=IDE.XRN=52980&database=RX&origin= Universidade_Nova_de_Lisboa &ln=
53171	[H][C@@]12C(=O)OC3=C(C=CC(OC)=C3)[C@]1([H])[C@]1([H])C(=O)OC3=C(C=CC(OC)=C3)[C@]21[H]	https://www.reaxys.com/reaxys/secured/hopinto.do?context=S&query=IDE.XRN=53171&database=RX&origin= Universidade_Nova_de_Lisboa &ln=
53772	OC[C@H]1O[C@@H](O[C@@H]2OC=C3C(=O)OCC=C3[C@H]2C=C)[C@H](O)[C@@H](O)[C@@H]1O	https://www.reaxys.com/reaxys/secured/hopinto.do?context=S&query=IDE.XRN=53772&database=RX&origin= Universidade_Nova_de_Lisboa &ln=
54288	CN1C(O)C2=C(C=CC3=C2OCO3)C2=C1C1=CC3=C(OCO3)C=C1C=C2	https://www.reaxys.com/reaxys/secured/hopinto.do?context=S&query=IDE.XRN=54288&database=RX&origin= Universidade_Nova_de_Lisboa &ln=
54730	OCCN1CCN(CCCN2C3=C(SC4=C2C=C(Cl)C=C4)C=CC=C3)CC1	https://www.reaxys.com/reaxys/secured/hopinto.do?context=S&query=IDE.XRN=54730&database=RX&origin= Universidade_Nova_de_Lisboa &ln=
54837	OC[C@H]1O[C@@H](OC2=CC(\C=C\C3=CC=C(O)C=C3)=CC(O)=C2)[C@H](O)[C@@H](O)[C@@H]1O	https://www.reaxys.com/reaxys/secured/hopinto.do?context=S&query=IDE.XRN=54837&database=RX&origin= Universidade_Nova_de_Lisboa &ln=
55166	CN1CCC2=CC3=C(OCO3)C=C2C(O)CC2=CC=C3OCOC3=C2C1	https://www.reaxys.com/reaxys/secured/hopinto.do?context=S&query=IDE.XRN=55166&database=RX&origin= Universidade_Nova_de_Lisboa &ln=
55202	NC1=C(N=CN1[C@@H]1O[C@H](CO)[C@@H](O)[C@H]1O)C(=O)NCC1=CC=CC=C1	https://www.reaxys.com/reaxys/secured/hopinto.do?context=S&query=IDE.XRN=55202&database=RX&origin= Universidade_Nova_de_Lisboa &ln=
55278	OC[C@H]1O[C@@H](O[C@@H]2OC=C3C(=O)OCC[C@@]3(O)[C@H]2C=C)[C@H](O)[C@@H](O)[C@@H]1O	https://www.reaxys.com/reaxys/secured/hopinto.do?context=S&query=IDE.XRN=55278&database=RX&origin= Universidade_Nova_de_Lisboa &ln=
55629	COC(=O)C(=C1OC(=O)C(=C\1OC)C1=CC=CC=C1)\C1=C(OC)C=CC=C1	https://www.reaxys.com/reaxys/secured/hopinto.do?context=S&query=IDE.XRN=55629&database=RX&origin= Universidade_Nova_de_Lisboa &ln=
55775	O=C1N2CCC3=C(C=C4OCOC4=C3)C2=CC2=CC=C3OCOC3=C12	https://www.reaxys.com/reaxys/secured/hopinto.do?context=S&query=IDE.XRN=55775&database=RX&origin= Universidade_Nova_de_Lisboa &ln=
55837	COC1=CC2=C(C=C1OC)C(=O)CC1=C(CN(C)CC2)C(OC)=C(OC)C=C1	https://www.reaxys.com/reaxys/secured/hopinto.do?context=S&query=IDE.XRN=55837&database=RX&origin= Universidade_Nova_de_Lisboa &ln=
56310	[H][C@@]12CC3=CC(OC)=C(OC)C=C3[C@H](C3=CC(OC)=C(OC)C=C3)[C@@]1([H])C(=O)OC2=O	https://www.reaxys.com/reaxys/secured/hopinto.do?context=S&query=IDE.XRN=56310&database=RX&origin= Universidade_Nova_de_Lisboa &ln=
56390	[H][C@]12CC[C@]3([H])[C@]([H])(C[C@@H](O)[C@]4(C)[C@H](CC[C@]34O)C3=COC(=O)C=C3)[C@@]1(C)CC[C@H](O)C2	https://www.reaxys.com/reaxys/secured/hopinto.do?context=S&query=IDE.XRN=56390&database=RX&origin= Universidade_Nova_de_Lisboa &ln=
56816	OC[C@H]1O[C@H]([C@H](O)[C@@H]1O)N1C=NC2=C1N=CN=C2SCC1=CC=CC=C1	https://www.reaxys.com/reaxys/secured/hopinto.do?context=S&query=IDE.XRN=56816&database=RX&origin= Universidade_Nova_de_Lisboa &ln=
56821	OC[C@H]1O[C@H]([C@H](O)[C@@H]1O)N1C=NC2=C1N=CN(CC1=CC=CC=C1)C2=O	https://www.reaxys.com/reaxys/secured/hopinto.do?context=S&query=IDE.XRN=56821&database=RX&origin= Universidade_Nova_de_Lisboa &ln=
57255	[H][C@]12CC(=O)N3C4=C(C=CC=C4)C4=C3[C@@]1([H])[C@@]1([H])CC(=O)N(CC1=CCO2)CC4	https://www.reaxys.com/reaxys/secured/hopinto.do?context=S&query=IDE.XRN=57255&database=RX&origin= Universidade_Nova_de_Lisboa &ln=
57357	NC1=NC=NC2=C1N=CN2[C@@H]1O[C@](F)(COS(N)(=O)=O)[C@@H](O)[C@H]1O	https://www.reaxys.com/reaxys/secured/hopinto.do?context=S&query=IDE.XRN=57357&database=RX&origin= Universidade_Nova_de_Lisboa &ln=
57555	[H][C@]12[C@@H](O)CC3=C(C=C4OCOC4=C3)[C@@]1([H])N(C)CC1=C(OC)C(OC)=CC=C21	https://www.reaxys.com/reaxys/secured/hopinto.do?context=S&query=IDE.XRN=57555&database=RX&origin= Universidade_Nova_de_Lisboa &ln=
57855	[H][C@]12CC[C@]3([H])[C@]([H])(CC[C@]4(C)[C@H]([C@H](C[C@]34O)OC=O)C3=CC(=O)OC3)[C@@]1(C)CC[C@H](O)C2	https://www.reaxys.com/reaxys/secured/hopinto.do?context=S&query=IDE.XRN=57855&database=RX&origin= Universidade_Nova_de_Lisboa &ln=
58388	[H][C@]12O[C@]11[C@]3([H])CC[C@]4([H])C[C@@H](O)CC[C@]4(C)[C@@]3([H])CC[C@]1(C)[C@H]([C@H]2O)C1=COC(=O)C=C1	https://www.reaxys.com/reaxys/secured/hopinto.do?context=S&query=IDE.XRN=58388&database=RX&origin= Universidade_Nova_de_Lisboa &ln=
58590	COC1=C(O[C@@H]2O[C@H](CO)[C@@H](O)[C@H](O)[C@H]2O)C(OC)=C2OC(=O)C=CC2=C1	https://www.reaxys.com/reaxys/secured/hopinto.do?context=S&query=IDE.XRN=58590&database=RX&origin= Universidade_Nova_de_Lisboa &ln=
58615	[H][C@]12C[C@@]3([H])[C@]4([H])CC[C@@]5([H])C[C@@H](O)[C@H](O)C[C@]5(C)C4=CC(=O)[C@]3(C)[C@@]1([H])[C@H](C)[C@@]1(CC[C@@]([H])(C)CO1)O2	https://www.reaxys.com/reaxys/secured/hopinto.do?context=S&query=IDE.XRN=58615&database=RX&origin= Universidade_Nova_de_Lisboa &ln=
58692	[H][C@]12CC[C@]3([H])[C@]([H])(CC[C@]4(C)[C@H]([C@@H](O)C[C@]34O)C3=CC(=O)OC3)[C@@]1(C)CC[C@@H](C2)OC=O	https://www.reaxys.com/reaxys/secured/hopinto.do?context=S&query=IDE.XRN=58692&database=RX&origin= Universidade_Nova_de_Lisboa &ln=
58797	O1C2=CC3=C(C=C2C(=C1C1=CC=CC=C1)C1=CC=CC=C1)C(=C(O3)C1=CC=CC=C1)C1=CC=CC=C1	https://www.reaxys.com/reaxys/secured/hopinto.do?context=S&query=IDE.XRN=58797&database=RX&origin= Universidade_Nova_de_Lisboa &ln=
59544	[H][C@@]12N3C4=C(C=CC=C4)[C@@]11CCN(C)CC4=CCO[C@@]([H])(CC3=O)[C@]2([H])[C@@]4([H])CC1=O	https://www.reaxys.com/reaxys/secured/hopinto.do?context=S&query=IDE.XRN=59544&database=RX&origin= Universidade_Nova_de_Lisboa &ln=
59723	CC1=C(O)C2=C(C=C1O[C@@H]1O[C@H](CO)[C@@H](O)[C@H](O)[C@H]1O)C(=O)C1=C(C=CC=C1)C2=O	https://www.reaxys.com/reaxys/secured/hopinto.do?context=S&query=IDE.XRN=59723&database=RX&origin= Universidade_Nova_de_Lisboa &ln=
59741	OC[C@H]1O[C@@H](OC2=CC3=C(C=C2)C(=O)C(=CO3)C2=CC=C(O)C=C2)[C@H](O)[C@@H](O)[C@@H]1O	https://www.reaxys.com/reaxys/secured/hopinto.do?context=S&query=IDE.XRN=59741&database=RX&origin= Universidade_Nova_de_Lisboa &ln=
60069	[H][C@@]12C[C@@]3([H])[C@]4([H])CCC5=CC(=O)C=C[C@]5(C)[C@@]4(F)[C@@H](O)C[C@]3(C)[C@@]1(OC(C)(C)O2)C(=O)CO	https://www.reaxys.com/reaxys/secured/hopinto.do?context=S&query=IDE.XRN=60069&database=RX&origin= Universidade_Nova_de_Lisboa &ln=
60163	[H][C@]12CC[C@]3([H])[C@]([H])(CC[C@]4(C)[C@H]([C@H](C[C@]34O)OC(C)=O)C3=CC(=O)OC3)[C@@]1(C)CCC(=O)C2	https://www.reaxys.com/reaxys/secured/hopinto.do?context=S&query=IDE.XRN=60163&database=RX&origin= Universidade_Nova_de_Lisboa &ln=
60377	C[C@H]1CC2=C([C@H]([C@@H]1C)C1=C(Br)C=C3OCOC3=C1)C1=C(OCO1)C=C2Br	https://www.reaxys.com/reaxys/secured/hopinto.do?context=S&query=IDE.XRN=60377&database=RX&origin= Universidade_Nova_de_Lisboa &ln=
61015	[H][C@]12CC[C@]3([H])[C@]([H])(CC[C@]4(C)[C@H]([C@@H](O)C[C@]34O)C3=CC(=O)OC3)[C@@]1(C)CC[C@@H](C2)OC(C)=O	https://www.reaxys.com/reaxys/secured/hopinto.do?context=S&query=IDE.XRN=61015&database=RX&origin= Universidade_Nova_de_Lisboa &ln=
61468	OC[C@H]1O[C@@H](OC2=CC=C(O)C=C2COC(=O)C2=CC=CC=C2)[C@H](O)[C@@H](O)[C@@H]1O	https://www.reaxys.com/reaxys/secured/hopinto.do?context=S&query=IDE.XRN=61468&database=RX&origin= Universidade_Nova_de_Lisboa &ln=
61767	[H][C@@]12C[C@@H](C3=COC=C3)[C@]3(C)CC[C@]4([H])[C@@]5(C)C=CC(=O)C(C)(C)C5=C(O)C(=O)[C@@]4(C)[C@@]13O2	https://www.reaxys.com/reaxys/secured/hopinto.do?context=S&query=IDE.XRN=61767&database=RX&origin= Universidade_Nova_de_Lisboa &ln=
61894	[H][C@@]12C[C@H](C)CN[C@@]1([H])[C@@H](C)[C@@]1(CC[C@]3([H])C(C(=O)[C@@]4([H])[C@@]3([H])CCC3=CC(=O)CC[C@]43C)=C1C)O2	https://www.reaxys.com/reaxys/secured/hopinto.do?context=S&query=IDE.XRN=61894&database=RX&origin= Universidade_Nova_de_Lisboa &ln=
62326	[H][C@]12O[C@]11[C@]3([H])CC[C@]4([H])CC(=O)CC[C@]4(C)[C@@]3([H])CC[C@]1(C)[C@H]([C@H]2OC(C)=O)C1=COC(=O)C=C1	https://www.reaxys.com/reaxys/secured/hopinto.do?context=S&query=IDE.XRN=62326&database=RX&origin= Universidade_Nova_de_Lisboa &ln=
62377	[H][C@]12CC[C@]3([H])[C@]([H])(CC[C@]4(C)[C@H]([C@H](C[C@]34O)OC=O)C3=CC(=O)OC3)[C@@]1(C)CC[C@@H](C2)OC=O	https://www.reaxys.com/reaxys/secured/hopinto.do?context=S&query=IDE.XRN=62377&database=RX&origin= Universidade_Nova_de_Lisboa &ln=
62540	[H][C@@]12C[C@@]3([H])[C@]4([H])CC[C@@]5([H])C[C@@H](O)CC[C@]5(C)[C@@]4([H])CC[C@]3(C)[C@@]1([H])[C@H](C)[C@@]1([H])N(C[C@H](C)C[C@]1(OCC)O2)N=O	https://www.reaxys.com/reaxys/secured/hopinto.do?context=S&query=IDE.XRN=62540&database=RX&origin= Universidade_Nova_de_Lisboa &ln=
62663	COC1=C(OC)C2=C(C=C1)C(=O)OC2N1CCC2=C(C=C3OCOC3=C2)C1=O	https://www.reaxys.com/reaxys/secured/hopinto.do?context=S&query=IDE.XRN=62663&database=RX&origin= Universidade_Nova_de_Lisboa &ln=
62932	COC1=CC2=C(C=C1OC)C1=C(CO2)OC2=CC3=C(C=CC(C)(C)O3)C(O)=C2C1=O	https://www.reaxys.com/reaxys/secured/hopinto.do?context=S&query=IDE.XRN=62932&database=RX&origin= Universidade_Nova_de_Lisboa &ln=
63100	CCOC(=O)[C@@H]1[C@@H](CO)CC2=CC3=C(OCO3)C=C2[C@H]1C1=CC(OC)=C(OC)C(OC)=C1	https://www.reaxys.com/reaxys/secured/hopinto.do?context=S&query=IDE.XRN=63100&database=RX&origin= Universidade_Nova_de_Lisboa &ln=
63213	COC1=CC(=CC(OC)=C1OC)[C@H]1C2=CC(OC)=C(OC)C=C2C[C@@]2(O)COC(=O)[C@]12O	https://www.reaxys.com/reaxys/secured/hopinto.do?context=S&query=IDE.XRN=63213&database=RX&origin= Universidade_Nova_de_Lisboa &ln=
63729	COC[C@@H]1CC2=CC3=C(OCO3)C=C2[C@H]([C@@H]1C(O)=O)C1=CC(OC)=C(OC)C(OC)=C1	https://www.reaxys.com/reaxys/secured/hopinto.do?context=S&query=IDE.XRN=63729&database=RX&origin= Universidade_Nova_de_Lisboa &ln=
63771	COC1=CC2=C(C=C3OCOC3=C2)C2=C1C1=C(C(C#N)N2C)C2=C(OCO2)C=C1	https://www.reaxys.com/reaxys/secured/hopinto.do?context=S&query=IDE.XRN=63771&database=RX&origin= Universidade_Nova_de_Lisboa &ln=
64015	OC[C@H]1O[C@@H](OC2=C(O[C@@H]3O[C@H](CO)[C@@H](O)[C@H](O)[C@H]3O)C=CC=C2)[C@H](O)[C@@H](O)[C@@H]1O	https://www.reaxys.com/reaxys/secured/hopinto.do?context=S&query=IDE.XRN=64015&database=RX&origin= Universidade_Nova_de_Lisboa &ln=
64198	OC[C@H]1O[C@H]([C@H](O)[C@@H](O)[C@@H]1O)C1=C(O)C=CC2=C1OC=C(C2=O)C1=CC=C(O)C=C1	https://www.reaxys.com/reaxys/secured/hopinto.do?context=S&query=IDE.XRN=64198&database=RX&origin= Universidade_Nova_de_Lisboa &ln=
65090	[H][C@@]12CC[C@]3(O)C[C@H](CC[C@]3(C=O)[C@@]1([H])CC[C@]1(C)[C@H](CC[C@]21O)C1=COC(=O)C=C1)OC(C)=O	https://www.reaxys.com/reaxys/secured/hopinto.do?context=S&query=IDE.XRN=65090&database=RX&origin= Universidade_Nova_de_Lisboa &ln=
65102	[H][C@]12CCC(=C)[C@@H](CCC3=CCOC3=O)[C@]1(C)CCC[C@@]2(C)CO[C@@H]1O[C@H](CO)[C@@H](O)[C@H](O)[C@H]1O	https://www.reaxys.com/reaxys/secured/hopinto.do?context=S&query=IDE.XRN=65102&database=RX&origin= Universidade_Nova_de_Lisboa &ln=
65223	COC1=CC(=CC(OC)=C1OC)[C@H]1[C@H](NC(C)=O)[C@@H](CO)CC2=C1C=C1OCOC1=C2	https://www.reaxys.com/reaxys/secured/hopinto.do?context=S&query=IDE.XRN=65223&database=RX&origin= Universidade_Nova_de_Lisboa &ln=
65285	OC[C@H]1O[C@@H](OC2=CC=C(C=C2O)C2=CC(=O)C3=C(O2)C=C(O)C=C3O)[C@H](O)[C@@H](O)[C@@H]1O	https://www.reaxys.com/reaxys/secured/hopinto.do?context=S&query=IDE.XRN=65285&database=RX&origin= Universidade_Nova_de_Lisboa &ln=
65311	OC[C@@H]1O[C@@H](OC2=C(OC3=C(C2=O)C(O)=CC(O)=C3)C2=CC=C(O)C=C2)[C@H](O)[C@H]1O	https://www.reaxys.com/reaxys/secured/hopinto.do?context=S&query=IDE.XRN=65311&database=RX&origin= Universidade_Nova_de_Lisboa &ln=
65453	[H][C@]12CC(=O)N3C4=CC(OC)=C(OC)C=C4C4=C3[C@@]1([H])[C@@]1([H])CC(=O)N(CC1=CCO2)CC4	https://www.reaxys.com/reaxys/secured/hopinto.do?context=S&query=IDE.XRN=65453&database=RX&origin= Universidade_Nova_de_Lisboa &ln=
65669	OC[C@H]1O[C@@H](OC2=CC3=C(C(=O)C=C(O3)C3=CC=C(O)C=C3)C(O)=C2)[C@H](O)[C@@H](O)[C@@H]1O	https://www.reaxys.com/reaxys/secured/hopinto.do?context=S&query=IDE.XRN=65669&database=RX&origin= Universidade_Nova_de_Lisboa &ln=
65789	CC(=O)OC[C@H]1O[C@H]([C@H](OC(C)=O)[C@@H]1OC(C)=O)N1C=NC2=C(N)N=CN=C12	https://www.reaxys.com/reaxys/secured/hopinto.do?context=S&query=IDE.XRN=65789&database=RX&origin= Universidade_Nova_de_Lisboa &ln=
65853	OC[C@H]1O[C@H]([C@H](O)[C@@H](O)[C@@H]1O)C1=C(O)C2=C(OC3=C(C=C(O)C(O)=C3)C2=O)C=C1O	https://www.reaxys.com/reaxys/secured/hopinto.do?context=S&query=IDE.XRN=65853&database=RX&origin= Universidade_Nova_de_Lisboa &ln=
66404	CCN(CC)C(=O)N[C@@H]1[C@@H](C)CC2=C(C=C3OCOC3=C2)[C@H]1C1=CC(OC)=C(OC)C(OC)=C1	https://www.reaxys.com/reaxys/secured/hopinto.do?context=S&query=IDE.XRN=66404&database=RX&origin= Universidade_Nova_de_Lisboa &ln=
66621	OC[C@H]1O[C@@H](OC2=C(C(=O)CCC3=CC=C(O)C=C3)C(O)=CC(O)=C2)[C@H](O)[C@@H](O)[C@@H]1O	https://www.reaxys.com/reaxys/secured/hopinto.do?context=S&query=IDE.XRN=66621&database=RX&origin= Universidade_Nova_de_Lisboa &ln=
66651	OC[C@H]1O[C@H]([C@H](O)[C@@H](O)[C@@H]1O)C1=C(O)C2=C(OC(=CC2=O)C2=CC=C(O)C=C2)C=C1O	https://www.reaxys.com/reaxys/secured/hopinto.do?context=S&query=IDE.XRN=66651&database=RX&origin= Universidade_Nova_de_Lisboa &ln=
66729	[H][C@](COC(C)=O)(OC(C)=O)[C@@]([H])(OC(C)=O)[C@]([H])(OC(C)=O)C1=COC(C)=C1C(=O)OCC	https://www.reaxys.com/reaxys/secured/hopinto.do?context=S&query=IDE.XRN=66729&database=RX&origin= Universidade_Nova_de_Lisboa &ln=
66743	OC[C@H]1O[C@@H](OC2=CC3=C(C(=O)C[C@H](O3)C3=CC=C(O)C=C3)C(O)=C2)[C@H](O)[C@@H](O)[C@@H]1O	https://www.reaxys.com/reaxys/secured/hopinto.do?context=S&query=IDE.XRN=66743&database=RX&origin= Universidade_Nova_de_Lisboa &ln=
66901	[H][C@]12O[C@]11[C@]3([H])CC[C@]4(O)C[C@@H](O)CC[C@]4(C)[C@@]3([H])CC[C@]1(C)[C@H]([C@H]2OC(C)=O)C1=COC(=O)C=C1	https://www.reaxys.com/reaxys/secured/hopinto.do?context=S&query=IDE.XRN=66901&database=RX&origin= Universidade_Nova_de_Lisboa &ln=
66982	OC[C@H]1O[C@@H](OC2=CC3=C(C(=O)C=C(O3)C3=CC=C(O)C(O)=C3)C(O)=C2)[C@H](O)[C@@H](O)[C@@H]1O	https://www.reaxys.com/reaxys/secured/hopinto.do?context=S&query=IDE.XRN=66982&database=RX&origin= Universidade_Nova_de_Lisboa &ln=
67493	CC(=O)OC[C@H]1O[C@H]([C@H](OC(C)=O)[C@@H]1OC(C)=O)N1C=NC2=C1NC(=O)NC2=O	https://www.reaxys.com/reaxys/secured/hopinto.do?context=S&query=IDE.XRN=67493&database=RX&origin= Universidade_Nova_de_Lisboa &ln=
67698	OC[C@H]1O[C@@H](OC2=CC(O)=CC3=C2C(=O)C=C(O3)C2=CC=C(O)C=C2)[C@H](O)[C@@H](O)[C@@H]1O	https://www.reaxys.com/reaxys/secured/hopinto.do?context=S&query=IDE.XRN=67698&database=RX&origin= Universidade_Nova_de_Lisboa &ln=
67796	OC[C@H]1O[C@H]([C@H](O)[C@@H](O)[C@@H]1O)C1=C(O)C=C(O)C2=C1OC(=CC2=O)C1=CC=C(O)C=C1	https://www.reaxys.com/reaxys/secured/hopinto.do?context=S&query=IDE.XRN=67796&database=RX&origin= Universidade_Nova_de_Lisboa &ln=
67944	OC1=CC2=C(C[C@@H](OC(=O)C3=CC(O)=C(O)C(O)=C3)[C@H](O2)C2=CC(O)=C(O)C(O)=C2)C(O)=C1	https://www.reaxys.com/reaxys/secured/hopinto.do?context=S&query=IDE.XRN=67944&database=RX&origin= Universidade_Nova_de_Lisboa &ln=
68135	C[C@@H]1O[C@@H](OC2=C(OC3=C(C(O)=CC(O)=C3)C2=O)C2=CC(O)=C(O)C=C2)[C@H](O)[C@H](O)[C@H]1O	https://www.reaxys.com/reaxys/secured/hopinto.do?context=S&query=IDE.XRN=68135&database=RX&origin= Universidade_Nova_de_Lisboa &ln=
68256	OC[C@H]1O[C@H]([C@H](O)[C@@H](O)[C@@H]1O)C1=C(O)C2=C(OC(=CC2=O)C2=CC(O)=C(O)C=C2)C=C1O	https://www.reaxys.com/reaxys/secured/hopinto.do?context=S&query=IDE.XRN=68256&database=RX&origin= Universidade_Nova_de_Lisboa &ln=
68747	C[C@@H]1O[C@@H](O[C@@H]2[C@@H](O)[C@H](O)[C@@H](CO)O[C@H]2OC2=CC(O)=C(C(C)=O)C(O)=C2)[C@H](O)[C@H](O)[C@H]1O	https://www.reaxys.com/reaxys/secured/hopinto.do?context=S&query=IDE.XRN=68747&database=RX&origin= Universidade_Nova_de_Lisboa &ln=
68946	OC[C@H]1O[C@@H](OC2=CC(O)=CC3=C2C(=O)C=C(O3)C2=CC=C(O)C(O)=C2)[C@H](O)[C@@H](O)[C@@H]1O	https://www.reaxys.com/reaxys/secured/hopinto.do?context=S&query=IDE.XRN=68946&database=RX&origin= Universidade_Nova_de_Lisboa &ln=
69357	OC[C@H]1O[C@@H](OC2=CC=C3C(=O)\C(OC3=C2O)=C\C2=CC=C(O)C(O)=C2)[C@H](O)[C@@H](O)[C@@H]1O	https://www.reaxys.com/reaxys/secured/hopinto.do?context=S&query=IDE.XRN=69357&database=RX&origin= Universidade_Nova_de_Lisboa &ln=
69376	OC[C@H]1O[C@H]([C@H](O)[C@@H](O)[C@@H]1O)C1=C(O)C=C(O)C2=C1OC(=CC2=O)C1=CC(O)=C(O)C=C1	https://www.reaxys.com/reaxys/secured/hopinto.do?context=S&query=IDE.XRN=69376&database=RX&origin= Universidade_Nova_de_Lisboa &ln=
69766	[H][C@](C)(CC)[C@@]([H])(OC(C)=O)[C@@]([H])(C)C1=CC(=O)C2=C(O[C@]3(C)CC[C@@]4([H])O[C@H](CC[C@]4(C)C3=C2)C(C)(C)O)C1=O	https://www.reaxys.com/reaxys/secured/hopinto.do?context=S&query=IDE.XRN=69766&database=RX&origin= Universidade_Nova_de_Lisboa &ln=
69806	C[C@@H]1O[C@@H](OC2=C(OC3=CC(O)=CC(O)=C3C2=O)C2=CC(O)=C(O)C(O)=C2)[C@H](O)[C@H](O)[C@H]1O	https://www.reaxys.com/reaxys/secured/hopinto.do?context=S&query=IDE.XRN=69806&database=RX&origin= Universidade_Nova_de_Lisboa &ln=
69890	[H][C@]12CC[C@]3([H])[C@]([H])([C@H](O)C[C@]4(C)[C@H](CC[C@]34O)C3=CC(=O)OC3)[C@@]1(C)CC[C@@H](C2)O[C@@H]1O[C@@H](C)[C@H](O)[C@@H](O)[C@H]1O	https://www.reaxys.com/reaxys/secured/hopinto.do?context=S&query=IDE.XRN=69890&database=RX&origin= Universidade_Nova_de_Lisboa &ln=
70004	[H][C@@]1(CC[C@]2(O)[C@]3([H])CC[C@]4([H])C[C@H](CC[C@]4(C)[C@@]3([H])CC[C@]12C)O[C@@H]1O[C@H](CO)[C@@H](O)[C@H](O)[C@H]1O)C1=CC(=O)OC1	https://www.reaxys.com/reaxys/secured/hopinto.do?context=S&query=IDE.XRN=70004&database=RX&origin= Universidade_Nova_de_Lisboa &ln=
70025	COC1=CC(O)=CC2=C1C(=O)C(O[C@@H]1O[C@@H](C)[C@H](O)[C@@H](O)[C@H]1O)=C(O2)C1=CC=C(O)C(O)=C1	https://www.reaxys.com/reaxys/secured/hopinto.do?context=S&query=IDE.XRN=70025&database=RX&origin= Universidade_Nova_de_Lisboa &ln=
70234	[H][C@](N)(CC1=CC=C(OC)C=C1)C(=O)N[C@@H]1[C@@H](CO)O[C@H]([C@@H]1O)N1C=NC2=C1N=CN=C2N(C)C	https://www.reaxys.com/reaxys/secured/hopinto.do?context=S&query=IDE.XRN=70234&database=RX&origin= Universidade_Nova_de_Lisboa &ln=
70480	O[C@H]1[C@H](OC2=C(O)C(O)=C3C(=O)C=C(OC3=C2)C2=CC=CC=C2)O[C@@H]([C@@H](O)[C@@H]1O)C(O)=O	https://www.reaxys.com/reaxys/secured/hopinto.do?context=S&query=IDE.XRN=70480&database=RX&origin= Universidade_Nova_de_Lisboa &ln=
70777	OC[C@H]1O[C@@H](OC2=C(COC(=O)C3=C(O)C=CC=C3)C=CC=C2)[C@H](OC(=O)C2=CC=CC=C2)[C@@H](O)[C@@H]1O	https://www.reaxys.com/reaxys/secured/hopinto.do?context=S&query=IDE.XRN=70777&database=RX&origin= Universidade_Nova_de_Lisboa &ln=
70815	[H][C@]12CC[C@]3([H])[C@]([H])(CC[C@]4(C)[C@H]([C@H](C[C@]34O)OC=O)C3=CC(=O)OC3)[C@@]1(C)CC[C@@H](C2)O[C@H]1C[C@H](O)[C@H](O)[C@@H](C)O1	https://www.reaxys.com/reaxys/secured/hopinto.do?context=S&query=IDE.XRN=70815&database=RX&origin= Universidade_Nova_de_Lisboa &ln=
71002	OC1=C(I)C=C2C(OC3=C(C=C(I)C(O)=C3I)C22OC(=O)C3=C2C(Cl)=C(Cl)C(Cl)=C3Cl)=C1I	https://www.reaxys.com/reaxys/secured/hopinto.do?context=S&query=IDE.XRN=71002&database=RX&origin= Universidade_Nova_de_Lisboa &ln=
71037	[H][C@]12O[C@@]11[C@@](C)(CC[C@]3([H])[C@@]45COC(=O)C[C@]4([H])OC(C)(C)C5=C(O)C(=O)[C@@]13C)[C@@H](OC2=O)C1=COC=C1	https://www.reaxys.com/reaxys/secured/hopinto.do?context=S&query=IDE.XRN=71037&database=RX&origin= Universidade_Nova_de_Lisboa &ln=
71172	[H][C@@]12CC[C@]3(O)C[C@H](CC[C@]3(C)[C@@]1([H])CC[C@]1(C)[C@H](CC[C@]21O)C1=CC(=O)OC1)O[C@@H]1O[C@H](CO)[C@@H](O)[C@H](O)[C@H]1O	https://www.reaxys.com/reaxys/secured/hopinto.do?context=S&query=IDE.XRN=71172&database=RX&origin= Universidade_Nova_de_Lisboa &ln=
71209	[H][C@]12CC[C@]3([H])[C@]([H])(CC[C@]4(C)[C@H]([C@@H](O)C[C@]34O)C3=CC(=O)OC3)[C@@]1(C)CC[C@@H](C2)O[C@@H]1O[C@H](CO)[C@@H](O)[C@H](O)[C@H]1O	https://www.reaxys.com/reaxys/secured/hopinto.do?context=S&query=IDE.XRN=71209&database=RX&origin= Universidade_Nova_de_Lisboa &ln=
71819	C\C(C)=C/CC1=C2OC(C3=CC=C(O)C=C3)=C(O)C(=O)C2=C(O)C=C1O[C@@H]1O[C@H](CO)[C@@H](O)[C@H](O)[C@H]1O	https://www.reaxys.com/reaxys/secured/hopinto.do?context=S&query=IDE.XRN=71819&database=RX&origin= Universidade_Nova_de_Lisboa &ln=
71893	COC1=C(OC)C(O)=CC(=C1)C1=COC2=CC(O[C@@H]3O[C@H](CO)[C@@H](O)[C@H](O)[C@H]3O)=C(OC)C(O)=C2C1=O	https://www.reaxys.com/reaxys/secured/hopinto.do?context=S&query=IDE.XRN=71893&database=RX&origin= Universidade_Nova_de_Lisboa &ln=
71979	[H][C@](C)(C1=C(C)C2=C(C=C1)[C@]1([H])CC=C3C[C@H](CC[C@]3(C)[C@@]1([H])C2)O[C@@H]1O[C@H](CO)[C@@H](O)[C@H](O)[C@H]1O)[C@]1([H])NC[C@@H](C)C[C@H]1O	https://www.reaxys.com/reaxys/secured/hopinto.do?context=S&query=IDE.XRN=71979&database=RX&origin= Universidade_Nova_de_Lisboa &ln=
72750	[H][C@@]12C[C@H](C)CN[C@@]1([H])[C@@H](C)[C@@]1(CC[C@]3([H])C(C(=O)[C@@]4([H])[C@@]3([H])CC=C3C[C@H](CC[C@]43C)O[C@@H]3O[C@H](CO)[C@@H](O)[C@H](O)[C@H]3O)=C1C)O2	https://www.reaxys.com/reaxys/secured/hopinto.do?context=S&query=IDE.XRN=72750&database=RX&origin= Universidade_Nova_de_Lisboa &ln=
72805	CC1=C(O)C2=C(C=C1)C(=O)C1=C(C=CC(O[C@@H]3O[C@H](CO[C@@H]4OC[C@@H](O)[C@H](O)[C@H]4O)[C@@H](O)[C@H](O)[C@H]3O)=C1O)C2=O	https://www.reaxys.com/reaxys/secured/hopinto.do?context=S&query=IDE.XRN=72805&database=RX&origin= Universidade_Nova_de_Lisboa &ln=
73503	C[C@@H]1O[C@@H](O[C@H]2[C@H](OC3=CC(O)=C(C(=O)\C=C\C4=CC=C(O)C=C4)C(O)=C3)O[C@H](CO)[C@@H](O)[C@@H]2O)[C@H](O)[C@H](O)[C@H]1O	https://www.reaxys.com/reaxys/secured/hopinto.do?context=S&query=IDE.XRN=73503&database=RX&origin= Universidade_Nova_de_Lisboa &ln=
73686	COC1=CC=C(\C=C\C(=O)C2=C(O)C=C(O[C@@H]3O[C@H](CO)[C@@H](O)[C@H](O)[C@H]3O[C@@H]3O[C@@H](C)[C@H](O)[C@@H](O)[C@H]3O)C=C2O)C=C1	https://www.reaxys.com/reaxys/secured/hopinto.do?context=S&query=IDE.XRN=73686&database=RX&origin= Universidade_Nova_de_Lisboa &ln=
73879	C[C@@H]1O[C@@H](O[C@@H]2[C@@H](O)[C@H](O)[C@@H](CO)O[C@H]2OC2=CC3=C(C(=O)C=C(O3)C3=CC=C(O)C=C3)C(O)=C2)[C@H](O)[C@H](O)[C@H]1O	https://www.reaxys.com/reaxys/secured/hopinto.do?context=S&query=IDE.XRN=73879&database=RX&origin= Universidade_Nova_de_Lisboa &ln=
73958	C[C@@H]1O[C@@H](OC2=CC3=C(C(O)=C2)C(=O)C(O[C@@H]2O[C@@H](C)[C@H](O)[C@@H](O)[C@H]2O)=C(O3)C2=CC=C(O)C=C2)[C@H](O)[C@H](O)[C@H]1O	https://www.reaxys.com/reaxys/secured/hopinto.do?context=S&query=IDE.XRN=73958&database=RX&origin= Universidade_Nova_de_Lisboa &ln=
74219	COC1=CC=C(C=C1)C1=CC(=O)C2=C(O1)C=C(O[C@@H]1O[C@H](CO[C@@H]3O[C@@H](C)[C@H](O)[C@@H](O)[C@H]3O)[C@@H](O)[C@H](O)[C@H]1O)C=C2O	https://www.reaxys.com/reaxys/secured/hopinto.do?context=S&query=IDE.XRN=74219&database=RX&origin= Universidade_Nova_de_Lisboa &ln=
74301	COC1=CC=C(C=C1)[C@@H]1CC(=O)C2=C(O1)C=C(O[C@@H]1O[C@H](CO)[C@@H](O)[C@H](O)[C@H]1O[C@@H]1O[C@@H](C)[C@H](O)[C@@H](O)[C@H]1O)C=C2O	https://www.reaxys.com/reaxys/secured/hopinto.do?context=S&query=IDE.XRN=74301&database=RX&origin= Universidade_Nova_de_Lisboa &ln=
74580	C[C@@H]1O[C@@H](OC2=CC3=C(C(=O)C(O[C@@H]4O[C@H](CO)[C@@H](O)[C@H](O)[C@H]4O)=C(O3)C3=CC=C(O)C=C3)C(O)=C2)[C@H](O)[C@H](O)[C@H]1O	https://www.reaxys.com/reaxys/secured/hopinto.do?context=S&query=IDE.XRN=74580&database=RX&origin= Universidade_Nova_de_Lisboa &ln=
74597	C[C@@H]1O[C@@H](OC[C@H]2O[C@@H](OC3=CC4=C(C(=O)C=C(O4)C4=CC=C(O)C(O)=C4)C(O)=C3)[C@H](O)[C@@H](O)[C@@H]2O)[C@H](O)[C@H](O)[C@H]1O	https://www.reaxys.com/reaxys/secured/hopinto.do?context=S&query=IDE.XRN=74597&database=RX&origin= Universidade_Nova_de_Lisboa &ln=
74677	[H][C@@]12CCOC(=O)C1=CO[C@@H](O[C@@H]1O[C@H](CO)[C@@H](O)[C@H](O)[C@H]1OC(=O)C1=C(O)C=C(O)C=C1C1=CC=CC(O)=C1)[C@@H]2C=C	https://www.reaxys.com/reaxys/secured/hopinto.do?context=S&query=IDE.XRN=74677&database=RX&origin= Universidade_Nova_de_Lisboa &ln=
74846	COC(=O)CCC1=C(C)C(=N/C/1=C\C1=C(CCC(=O)OC)C(C)=C(N1)\C=C1NC(=O)C(C)=C/1C=C)\C=C1NC(=O)C(C=C)=C/1C	https://www.reaxys.com/reaxys/secured/hopinto.do?context=S&query=IDE.XRN=74846&database=RX&origin= Universidade_Nova_de_Lisboa &ln=
74861	COC1=CC(=CC(OC)=C1O[C@@H]1O[C@H](COC(C)=O)[C@@H](OC(C)=O)[C@H](OC(C)=O)[C@H]1OC(C)=O)\C=C\COC(C)=O	https://www.reaxys.com/reaxys/secured/hopinto.do?context=S&query=IDE.XRN=74861&database=RX&origin= Universidade_Nova_de_Lisboa &ln=
75035	[H][C@@]12CC3=CC(=C(O)C=C3)C3=CC(C[C@@]4([H])N(C)CCC5=C4C4=C(OC6=CC(CCN1C)=C2C=C6O4)C(OC)=C5)=CC=C3OC	https://www.reaxys.com/reaxys/secured/hopinto.do?context=S&query=IDE.XRN=75035&database=RX&origin= Universidade_Nova_de_Lisboa &ln=
75047	CCC1=C(C)/C2=C/C3=C(C=C)C(C)=C(N3)\C=C3/N=C([C@@H](CCC(=O)OC)[C@@H]3C)C3=C4NC(=C\C1=N\2)/C(C)=C4C(=O)OC3=O	https://www.reaxys.com/reaxys/secured/hopinto.do?context=S&query=IDE.XRN=75047&database=RX&origin= Universidade_Nova_de_Lisboa &ln=
75140	COC1=C(O)C=C(C=C1)[C@@H]1CC(=O)C2=C(O)C=C(O[C@@H]3O[C@H](CO[C@@H]4O[C@@H](C)[C@H](O)[C@@H](O)[C@H]4O)[C@@H](O)[C@H](O)[C@H]3O)C=C2O1	https://www.reaxys.com/reaxys/secured/hopinto.do?context=S&query=IDE.XRN=75140&database=RX&origin= Universidade_Nova_de_Lisboa &ln=
75191	[H]C(C)(C)[C@]1([H])N(C)C(=O)[C@H](OC(=O)[C@@]([H])(N(C)C(=O)[C@H](OC(=O)[C@@]([H])(N(C)C(=O)[C@H](OC1=O)C(C)C)C([H])(C)C)C(C)C)C([H])(C)C)C(C)C	https://www.reaxys.com/reaxys/secured/hopinto.do?context=S&query=IDE.XRN=75191&database=RX&origin= Universidade_Nova_de_Lisboa &ln=
75455	C[C@@H]1O[C@@H](OC[C@H]2O[C@@H](OC3=C(OC4=C(C3=O)C(O)=CC(O)=C4)C3=CC(O)=C(O)C=C3)[C@H](O)[C@@H](O)[C@@H]2O)[C@H](O)[C@H](O)[C@H]1O	https://www.reaxys.com/reaxys/secured/hopinto.do?context=S&query=IDE.XRN=75455&database=RX&origin= Universidade_Nova_de_Lisboa &ln=
75710	OC[C@H]1O[C@@H](OC2=CC3=C(C(=O)C=C(O3)C3=CC=C(O)C=C3)C(O)=C2[C@@H]2O[C@H](CO)[C@@H](O)[C@H](O)[C@H]2O)[C@H](O)[C@@H](O)[C@@H]1O	https://www.reaxys.com/reaxys/secured/hopinto.do?context=S&query=IDE.XRN=75710&database=RX&origin= Universidade_Nova_de_Lisboa &ln=
75730	[H]C(C(C)C)[C@]1([H])N(C)C(=O)[C@H](OC(=O)[C@]([H])(C([H])C(C)C)N(C)C(=O)[C@H](OC(=O)[C@]([H])(C([H])C(C)C)N(C)C(=O)[C@H](OC1=O)C(C)C)C(C)C)C(C)C	https://www.reaxys.com/reaxys/secured/hopinto.do?context=S&query=IDE.XRN=75730&database=RX&origin= Universidade_Nova_de_Lisboa &ln=
75748	[H][C@]12CC3=CC=C(OC4=C(OC)C(OC)=CC5=C4[C@@]([H])(CC4=CC=C(OC6=C(OC)C(OC)=CC(CCN1C)=C26)C=C4)N(C)CC5)C=C3	https://www.reaxys.com/reaxys/secured/hopinto.do?context=S&query=IDE.XRN=75748&database=RX&origin= Universidade_Nova_de_Lisboa &ln=
75893	O=C(OC[C@@H]1C[C@@H](OC(=O)C2=CC=CC=C2)[C@@H](O1)N1C=NC2=C(N=CN=C12)N(C(=O)C1=CC=CC=C1)C(=O)C1=CC=CC=C1)C1=CC=CC=C1	https://www.reaxys.com/reaxys/secured/hopinto.do?context=S&query=IDE.XRN=75893&database=RX&origin= Universidade_Nova_de_Lisboa &ln=
76745	[H][C@]12CO[C@H](C3=CC(OC)=C(O[C@@H]4O[C@H](CO)[C@@H](O)[C@H](O)[C@H]4O)C(OC)=C3)[C@@]1([H])CO[C@@H]2C1=CC(OC)=C(O[C@@H]2O[C@H](CO)[C@@H](O)[C@H](O)[C@H]2O)C(OC)=C1	https://www.reaxys.com/reaxys/secured/hopinto.do?context=S&query=IDE.XRN=76745&database=RX&origin= Universidade_Nova_de_Lisboa &ln=
77363	[H][C@]12COC(=O)C3=C(C(OC)=C(OC)C(OC)=C3)C3=C(C=C(OC)C(OC)=C3OC)C(=O)O[C@]([H])([C@@H](OC)[C@H](OC(=O)C3=CC(OC)=C(OC)C(OC)=C3)O1)[C@@H]2OC	https://www.reaxys.com/reaxys/secured/hopinto.do?context=S&query=IDE.XRN=77363&database=RX&origin= Universidade_Nova_de_Lisboa &ln=
77435	O=C(OC[C@H]1O[C@H]([C@H](OC(=O)C2=CC=CC=C2)[C@@H]1OC(=O)C1=CC=CC=C1)N1C=NC2=C1N=CN=C2N(C(=O)C1=CC=CC=C1)C(=O)C1=CC=CC=C1)C1=CC=CC=C1	https://www.reaxys.com/reaxys/secured/hopinto.do?context=S&query=IDE.XRN=77435&database=RX&origin= Universidade_Nova_de_Lisboa &ln=
77633	COC1=CC2=C(C(=O)C(O[C@@H]3O[C@H](CO[C@@H]4O[C@@H](C)[C@H](O[C@@H]5O[C@@H](C)[C@H](O)[C@@H](O)[C@H]5O)[C@@H](O)[C@H]4O)[C@H](O)[C@H](O)[C@H]3O)=C(O2)C2=CC=C(O)C(O)=C2)C(O)=C1	https://www.reaxys.com/reaxys/secured/hopinto.do?context=S&query=IDE.XRN=77633&database=RX&origin= Universidade_Nova_de_Lisboa &ln=
77776	CCOC(=O)C1=C(C)NC(=C1C)\C(C1=CC=C(C=C1)C(\C1=C(C)C(C(=O)OCC)=C(C)N1)=C1\N=C(C)C(C(=O)OCC)=C\1C)=C1/N=C(C)C(C(=O)OCC)=C/1C	https://www.reaxys.com/reaxys/secured/hopinto.do?context=S&query=IDE.XRN=77776&database=RX&origin= Universidade_Nova_de_Lisboa &ln=
78154	CC(=O)OC1=CC2=C(C[C@@H](OC(=O)C3=CC(OC(C)=O)=C(OC(C)=O)C(OC(C)=O)=C3)[C@H](O2)C2=CC(OC(C)=O)=C(OC(C)=O)C(OC(C)=O)=C2)C(OC(C)=O)=C1	https://www.reaxys.com/reaxys/secured/hopinto.do?context=S&query=IDE.XRN=78154&database=RX&origin= Universidade_Nova_de_Lisboa &ln=
78264	[H][C@@]12N3CC[C@@]11C4=CC(=C(OC)C=C4N(C)[C@@]1([H])[C@](O)([C@H](OC(C)=O)[C@]2(CC)C=CC3)C(=O)OC)[C@]1(C[C@@]2([H])CN(C[C@](O)(CC)C2)CCC2=C1NC1=CC=CC=C21)C(=O)OC	https://www.reaxys.com/reaxys/secured/hopinto.do?context=S&query=IDE.XRN=78264&database=RX&origin= Universidade_Nova_de_Lisboa &ln=
78387	[H][C@@]12CCCN1C(=O)[C@@]([H])(CC)NC(=O)[C@@]([H])(NC(=O)C1=C(O)C=CC=N1)[C@@]([H])(C)OC(=O)[C@@]([H])(NC(=O)[C@]1([H])CC(=O)CCN1C(=O)[C@]([H])(CC1=CC=C(C=C1)N(C)C)N(C)C2=O)C1=CC=CC=C1	https://www.reaxys.com/reaxys/secured/hopinto.do?context=S&query=IDE.XRN=78387&database=RX&origin= Universidade_Nova_de_Lisboa &ln=
78445	CC(\C=C\C=C(/C)C(=O)O[C@@H]1O[C@H](CO[C@@H]2O[C@H](CO)[C@@H](O)[C@H](O)[C@H]2O)[C@@H](O)[C@H](O)[C@H]1O)=C/C=C/C=C(C)/C=C/C=C(\C)C(=O)O[C@@H]1O[C@H](CO[C@@H]2O[C@H](CO)[C@@H](O)[C@H](O)[C@H]2O)[C@@H](O)[C@H](O)[C@H]1O	https://www.reaxys.com/reaxys/secured/hopinto.do?context=S&query=IDE.XRN=78445&database=RX&origin= Universidade_Nova_de_Lisboa &ln=
79224	[H][C@]12C=C(OC)C(=O)C[C@]11CCN(C)[C@H]2CC2=C(C=C(OC)C(O)=C12)C1=CC(OC)=C(O)C2=C1C[C@@H]1N(C)CC[C@]22CC(=O)C(OC)=C[C@]12[H]	https://www.reaxys.com/reaxys/secured/hopinto.do?context=S&query=IDE.XRN=79224&database=RX&origin= Universidade_Nova_de_Lisboa &ln=
79645	CN1C2=C(N(C=N2)[C@@H]2O[C@H](COC(C)=O)[C@@H](O[C@@H]3O[C@H](COC(C)=O)[C@@H](OC(C)=O)[C@H](OC(C)=O)[C@H]3OC(C)=O)[C@H](OC(C)=O)[C@H]2OC(C)=O)C(=O)N(C)C1=O	https://www.reaxys.com/reaxys/secured/hopinto.do?context=S&query=IDE.XRN=79645&database=RX&origin= Universidade_Nova_de_Lisboa &ln=
80825	OC(=O)C1=CC=CN1	https://www.reaxys.com/reaxys/secured/hopinto.do?context=S&query=IDE.XRN=80825&database=RX&origin= Universidade_Nova_de_Lisboa &ln=
81227	OC(=O)C[C@@H]1OC(=O)C=C1	https://www.reaxys.com/reaxys/secured/hopinto.do?context=S&query=IDE.XRN=81227&database=RX&origin= Universidade_Nova_de_Lisboa &ln=
81569	CO[C@@H]1O[C@H](CO)[C@H](O)[C@H](O)[C@H]1O	https://www.reaxys.com/reaxys/secured/hopinto.do?context=S&query=IDE.XRN=81569&database=RX&origin= Universidade_Nova_de_Lisboa &ln=
81728	NC1=NNC(=S)S1	https://www.reaxys.com/reaxys/secured/hopinto.do?context=S&query=IDE.XRN=81728&database=RX&origin= Universidade_Nova_de_Lisboa &ln=
82103	O[C@@H]1[C@@H](O)C(=O)NC1=O	https://www.reaxys.com/reaxys/secured/hopinto.do?context=S&query=IDE.XRN=82103&database=RX&origin= Universidade_Nova_de_Lisboa &ln=
82334	OC[C@@H]1OC(=O)C(O)=C1O	https://www.reaxys.com/reaxys/secured/hopinto.do?context=S&query=IDE.XRN=82334&database=RX&origin= Universidade_Nova_de_Lisboa &ln=
83046	S1C2=CC=CC=C2SC2=CC=CC=C12	https://www.reaxys.com/reaxys/secured/hopinto.do?context=S&query=IDE.XRN=83046&database=RX&origin= Universidade_Nova_de_Lisboa &ln=
83663	[H]\C(=N/O)C1=CC=C2OCOC2=C1	https://www.reaxys.com/reaxys/secured/hopinto.do?context=S&query=IDE.XRN=83663&database=RX&origin= Universidade_Nova_de_Lisboa &ln=
83991	[H]C(C)(C(O)=O)C1=CNC2=C1C=CC=C2	https://www.reaxys.com/reaxys/secured/hopinto.do?context=S&query=IDE.XRN=83991&database=RX&origin= Universidade_Nova_de_Lisboa &ln=
84506	O=C1CNC(=O)[C@H](CC2=CC=CC=C2)N1	https://www.reaxys.com/reaxys/secured/hopinto.do?context=S&query=IDE.XRN=84506&database=RX&origin= Universidade_Nova_de_Lisboa &ln=
84618	[H][C@@]1(CCCCN1)C1=CN(CCC1)C(C)=O	https://www.reaxys.com/reaxys/secured/hopinto.do?context=S&query=IDE.XRN=84618&database=RX&origin= Universidade_Nova_de_Lisboa &ln=
84777	OC1CCN2C1=NC1=C(C=CC=C1)C2=O	https://www.reaxys.com/reaxys/secured/hopinto.do?context=S&query=IDE.XRN=84777&database=RX&origin= Universidade_Nova_de_Lisboa &ln=
84859	COC1=C(OC)C=C2C(CO)NCCC2=C1	https://www.reaxys.com/reaxys/secured/hopinto.do?context=S&query=IDE.XRN=84859&database=RX&origin= Universidade_Nova_de_Lisboa &ln=
84869	COC1=CC2=C(C(=O)O[C@H](C)C2)C(OC)=C1	https://www.reaxys.com/reaxys/secured/hopinto.do?context=S&query=IDE.XRN=84869&database=RX&origin= Universidade_Nova_de_Lisboa &ln=
84969	[H][C@](O)(CO)[C@@]1([H])OC(=O)C(O)=C1OC	https://www.reaxys.com/reaxys/secured/hopinto.do?context=S&query=IDE.XRN=84969&database=RX&origin= Universidade_Nova_de_Lisboa &ln=
85288	O=C1C[C@H](OC2=C1C=CC=C2)C1=CC=CC=C1	https://www.reaxys.com/reaxys/secured/hopinto.do?context=S&query=IDE.XRN=85288&database=RX&origin= Universidade_Nova_de_Lisboa &ln=
85311	CC[C@]1(NC(=O)NC1=O)C1=CC=CC=C1	https://www.reaxys.com/reaxys/secured/hopinto.do?context=S&query=IDE.XRN=85311&database=RX&origin= Universidade_Nova_de_Lisboa &ln=
85635	COC(=O)\C=C(C(=O)OC)\C1=CC=C(C)N1	https://www.reaxys.com/reaxys/secured/hopinto.do?context=S&query=IDE.XRN=85635&database=RX&origin= Universidade_Nova_de_Lisboa &ln=
85806	[H][C@@](O)(CO)[C@]([H])(O)[C@]([H])(O)C1=NC2=C(C=CC=C2)N=C1	https://www.reaxys.com/reaxys/secured/hopinto.do?context=S&query=IDE.XRN=85806&database=RX&origin= Universidade_Nova_de_Lisboa &ln=
85844	CC(C)(O)[C@@H]1CC2=CC3=C(OC(=O)C=C3)C=C2O1	https://www.reaxys.com/reaxys/secured/hopinto.do?context=S&query=IDE.XRN=85844&database=RX&origin= Universidade_Nova_de_Lisboa &ln=
86010	OC1=CC=C(C[C@@H]2NC(=O)CNC2=O)C=C1	https://www.reaxys.com/reaxys/secured/hopinto.do?context=S&query=IDE.XRN=86010&database=RX&origin= Universidade_Nova_de_Lisboa &ln=
86156	O[C@@H]1C[C@@H](OC2=CC=CC=C12)C1=CC=CC=C1	https://www.reaxys.com/reaxys/secured/hopinto.do?context=S&query=IDE.XRN=86156&database=RX&origin= Universidade_Nova_de_Lisboa &ln=
86196	NC(CC1=CNC2=CC=CC=C12)C(O)=O	https://www.reaxys.com/reaxys/secured/hopinto.do?context=S&query=IDE.XRN=86196&database=RX&origin= Universidade_Nova_de_Lisboa &ln=
86454	[H][C@@](C)(N1C(=O)C2=CC=CC=C2C1=O)C(O)=O	https://www.reaxys.com/reaxys/secured/hopinto.do?context=S&query=IDE.XRN=86454&database=RX&origin= Universidade_Nova_de_Lisboa &ln=
86483	OC(=O)[C@@H]1CC2=C(CN1)NC1=C2C=CC=C1	https://www.reaxys.com/reaxys/secured/hopinto.do?context=S&query=IDE.XRN=86483&database=RX&origin= Universidade_Nova_de_Lisboa &ln=
87122	COC1=C2C(=O)C3=C(C[C@H](C)O[C@@H]3C)C(=O)C2=CC=C1	https://www.reaxys.com/reaxys/secured/hopinto.do?context=S&query=IDE.XRN=87122&database=RX&origin= Universidade_Nova_de_Lisboa &ln=
87471	OC[C@H]1O[C@@H](OCC2=CC=CC=C2)[C@H](O)[C@@H](O)[C@@H]1O	https://www.reaxys.com/reaxys/secured/hopinto.do?context=S&query=IDE.XRN=87471&database=RX&origin= Universidade_Nova_de_Lisboa &ln=
87508	[H][C@@](C)(O)[C@]([H])(O)[C@@]([H])(O)[C@@]([H])(O)C1=NC2=C(N1)C=CC=C2	https://www.reaxys.com/reaxys/secured/hopinto.do?context=S&query=IDE.XRN=87508&database=RX&origin= Universidade_Nova_de_Lisboa &ln=
87752	OC1=CC=C(C=C1)[C@H]1COC2=CC(O)=CC=C2C1	https://www.reaxys.com/reaxys/secured/hopinto.do?context=S&query=IDE.XRN=87752&database=RX&origin= Universidade_Nova_de_Lisboa &ln=
88029	CC1N(C)CCC2=C(C)C3=C(C=C12)C1=C(N3)C=CC=C1	https://www.reaxys.com/reaxys/secured/hopinto.do?context=S&query=IDE.XRN=88029&database=RX&origin= Universidade_Nova_de_Lisboa &ln=
88063	[H][C@@](C)(N1C(=O)C2=CC=CC=C2C1=O)C(=O)OCC	https://www.reaxys.com/reaxys/secured/hopinto.do?context=S&query=IDE.XRN=88063&database=RX&origin= Universidade_Nova_de_Lisboa &ln=
88113	COC1=C2CC[C@H](OC2=CC(O)=C1)C1=CC=CC=C1	https://www.reaxys.com/reaxys/secured/hopinto.do?context=S&query=IDE.XRN=88113&database=RX&origin= Universidade_Nova_de_Lisboa &ln=
88554	CC(CN1C2=CC=CC=C2SC2=C1C=CC=C2)N(C)C	https://www.reaxys.com/reaxys/secured/hopinto.do?context=S&query=IDE.XRN=88554&database=RX&origin= Universidade_Nova_de_Lisboa &ln=
88601	[H][C@@]12CC3=CNC4=C3C(=CC=C4)[C@@]1([H])C[C@H](N)CN2C	https://www.reaxys.com/reaxys/secured/hopinto.do?context=S&query=IDE.XRN=88601&database=RX&origin= Universidade_Nova_de_Lisboa &ln=
88720	[H][C@@](O)(CO)[C@]([H])(O)[C@@]([H])(O)C1=NN(N=C1)C1=CC=CC=C1	https://www.reaxys.com/reaxys/secured/hopinto.do?context=S&query=IDE.XRN=88720&database=RX&origin= Universidade_Nova_de_Lisboa &ln=
88754	O=C1OC(C2OC(=O)C3=C2C=CC=C3)C2=CC=CC=C12	https://www.reaxys.com/reaxys/secured/hopinto.do?context=S&query=IDE.XRN=88754&database=RX&origin= Universidade_Nova_de_Lisboa &ln=
88767	OC[C@H]1O[C@@H](OC2=CC=C(C=C)C=C2)[C@H](O)[C@@H](O)[C@@H]1O	https://www.reaxys.com/reaxys/secured/hopinto.do?context=S&query=IDE.XRN=88767&database=RX&origin= Universidade_Nova_de_Lisboa &ln=
88951	OC1=CC(O)=C2C(=O)C[C@H](OC2=C1)C1=CC=CC=C1	https://www.reaxys.com/reaxys/secured/hopinto.do?context=S&query=IDE.XRN=88951&database=RX&origin= Universidade_Nova_de_Lisboa &ln=
89220	O[C@@H]1CO[C@H]([C@H]1O)C1=NN(N=C1)C1=CC=CC=C1	https://www.reaxys.com/reaxys/secured/hopinto.do?context=S&query=IDE.XRN=89220&database=RX&origin= Universidade_Nova_de_Lisboa &ln=
89409	[H][C@@]12CC[C@@](C)(O)[C@]3([H])CC(=O)C(C)=C3[C@@]1([H])OC(=O)[C@H]2C	https://www.reaxys.com/reaxys/secured/hopinto.do?context=S&query=IDE.XRN=89409&database=RX&origin= Universidade_Nova_de_Lisboa &ln=
89473	[H][C@@](CC1=CNC2=C1C=CC=C2)(NC(C)=O)C(N)=O	https://www.reaxys.com/reaxys/secured/hopinto.do?context=S&query=IDE.XRN=89473&database=RX&origin= Universidade_Nova_de_Lisboa &ln=
89652	CC1=CN([C@H]2C[C@H](O)[C@@H](CO)O2)C(=O)N=C1NN	https://www.reaxys.com/reaxys/secured/hopinto.do?context=S&query=IDE.XRN=89652&database=RX&origin= Universidade_Nova_de_Lisboa &ln=
89669	NC1=CC=C(O[C@@H]2O[C@H](CO)[C@@H](O)[C@H](O)[C@H]2O)C=C1	https://www.reaxys.com/reaxys/secured/hopinto.do?context=S&query=IDE.XRN=89669&database=RX&origin= Universidade_Nova_de_Lisboa &ln=
89880	COC1=CC=C(C=C1)[C@@H]1CC(=O)C2=C(O1)C=C(O)C=C2	https://www.reaxys.com/reaxys/secured/hopinto.do?context=S&query=IDE.XRN=89880&database=RX&origin= Universidade_Nova_de_Lisboa &ln=
90049	CC(=O)C1=CC=C(O[C@@H]2O[C@H](CO)[C@@H](O)[C@H](O)[C@H]2O)C=C1	https://www.reaxys.com/reaxys/secured/hopinto.do?context=S&query=IDE.XRN=90049&database=RX&origin= Universidade_Nova_de_Lisboa &ln=
90164	CC1=CN([C@@H]2O[C@H](CO)[C@@H](O)[C@H]2O)C(=O)NC1=O	https://www.reaxys.com/reaxys/secured/hopinto.do?context=S&query=IDE.XRN=90164&database=RX&origin= Universidade_Nova_de_Lisboa &ln=
90360	COC1=CC2=C(C(=O)CC(O2)C2=CC=CC=C2)C(O)=C1	https://www.reaxys.com/reaxys/secured/hopinto.do?context=S&query=IDE.XRN=90360&database=RX&origin= Universidade_Nova_de_Lisboa &ln=
90361	CC1=C(O)C2=C(O[C@@H](CC2=O)C2=CC=CC=C2)C=C1O	https://www.reaxys.com/reaxys/secured/hopinto.do?context=S&query=IDE.XRN=90361&database=RX&origin= Universidade_Nova_de_Lisboa &ln=
90393	[H][C@@](CC1=CNC2=C1C=CC=C2)(NC(C)=O)C(=O)NC	https://www.reaxys.com/reaxys/secured/hopinto.do?context=S&query=IDE.XRN=90393&database=RX&origin= Universidade_Nova_de_Lisboa &ln=
90397	[H]C(CC1=CNC2=C1C=CC=C2)(NC(C)=O)C(=O)OC	https://www.reaxys.com/reaxys/secured/hopinto.do?context=S&query=IDE.XRN=90397&database=RX&origin= Universidade_Nova_de_Lisboa &ln=
90402	[H][C@]12CC[C@@]3([H])[C@]4([H])C[C@@H](O)[C@@]5(O)C[C@H](CC[C@]5(C)[C@@]4([H])CC[C@]13CN(C)[C@H]2C)N(C)C	https://www.reaxys.com/reaxys/secured/hopinto.do?context=S&query=IDE.XRN=90402&database=RX&origin= Universidade_Nova_de_Lisboa &ln=
90621	CC1=CN([C@H]2OC[C@@H](O)[C@@H](O)[C@@H]2O)C(=O)NC1=O	https://www.reaxys.com/reaxys/secured/hopinto.do?context=S&query=IDE.XRN=90621&database=RX&origin= Universidade_Nova_de_Lisboa &ln=
90681	COC1=C(C)C2=C(C(=O)C[C@H](O2)C2=CC=CC=C2)C(O)=C1C	https://www.reaxys.com/reaxys/secured/hopinto.do?context=S&query=IDE.XRN=90681&database=RX&origin= Universidade_Nova_de_Lisboa &ln=
90741	O=C(\C=C\C=C\C1=CC=C2OCOC2=C1)N1CCCCC1	https://www.reaxys.com/reaxys/secured/hopinto.do?context=S&query=IDE.XRN=90741&database=RX&origin= Universidade_Nova_de_Lisboa &ln=
90746	COC1=CC=C(C=C1)C1COC2=C(C=CC(OC)=C2)C1=O	https://www.reaxys.com/reaxys/secured/hopinto.do?context=S&query=IDE.XRN=90746&database=RX&origin= Universidade_Nova_de_Lisboa &ln=
90804	COC1=CC2=C(C=C1)C(=O)C[C@H](O2)C1=CC=C(O)C=C1	https://www.reaxys.com/reaxys/secured/hopinto.do?context=S&query=IDE.XRN=90804&database=RX&origin= Universidade_Nova_de_Lisboa &ln=
90950	[H]C(O)(COC1=C2C=CC(=O)OC2=CC2=C1C=CO2)C(C)(C)O	https://www.reaxys.com/reaxys/secured/hopinto.do?context=S&query=IDE.XRN=90950&database=RX&origin= Universidade_Nova_de_Lisboa &ln=
91015	NC1=C2N=CN([C@H]3C[C@H](O)[C@@H](CO)O3)C2=NC=N1	https://www.reaxys.com/reaxys/secured/hopinto.do?context=S&query=IDE.XRN=91015&database=RX&origin= Universidade_Nova_de_Lisboa &ln=
91218	O[C@H]1CC2=C(O[C@@H]1C1=CC(O)=C(O)C=C1)C=C(O)C=C2	https://www.reaxys.com/reaxys/secured/hopinto.do?context=S&query=IDE.XRN=91218&database=RX&origin= Universidade_Nova_de_Lisboa &ln=
91230	[H][C@]12N(C)CC[C@@]1(C)C1=C(C=CC(OC(=O)NC)=C1)N2C	https://www.reaxys.com/reaxys/secured/hopinto.do?context=S&query=IDE.XRN=91230&database=RX&origin= Universidade_Nova_de_Lisboa &ln=
91424	[H][C@@]12CO[C@@H](C3=NN(N=C3)C3=CC=CC=C3)[C@]1([H])OC(C)(C)O2	https://www.reaxys.com/reaxys/secured/hopinto.do?context=S&query=IDE.XRN=91424&database=RX&origin= Universidade_Nova_de_Lisboa &ln=
91530	CCOC(=O)C1=C(C)N=C(C)C(C(=O)OCC)=C1C1=CC=CC=C1	https://www.reaxys.com/reaxys/secured/hopinto.do?context=S&query=IDE.XRN=91530&database=RX&origin= Universidade_Nova_de_Lisboa &ln=
91580	COC1=CC(O)=C2C(=O)C[C@H](OC2=C1OC)C1=CC=CC=C1	https://www.reaxys.com/reaxys/secured/hopinto.do?context=S&query=IDE.XRN=91580&database=RX&origin= Universidade_Nova_de_Lisboa &ln=
91887	[H][C@@]12C(=O)OC3=C(C=CC=C3)[C@]1([H])[C@]1([H])C3=C(OC(=O)[C@]21[H])C=CC=C3	https://www.reaxys.com/reaxys/secured/hopinto.do?context=S&query=IDE.XRN=91887&database=RX&origin= Universidade_Nova_de_Lisboa &ln=
91891	O[C@@H]1CCCN[C@H]1CC(=O)CN1C=NC2=C(C=CC=C2)C1=O	https://www.reaxys.com/reaxys/secured/hopinto.do?context=S&query=IDE.XRN=91891&database=RX&origin= Universidade_Nova_de_Lisboa &ln=
92016	COC1=C(OC)C=C(C=C1)C1=C(O)C(=O)C2=C(O1)C=CC=C2	https://www.reaxys.com/reaxys/secured/hopinto.do?context=S&query=IDE.XRN=92016&database=RX&origin= Universidade_Nova_de_Lisboa &ln=
92123	COC1=CC2=C(C(=O)CC(O2)C2=CC=CC=C2)C(O)=C1C	https://www.reaxys.com/reaxys/secured/hopinto.do?context=S&query=IDE.XRN=92123&database=RX&origin= Universidade_Nova_de_Lisboa &ln=
92125	COC1=CC2=C(C(=O)CC(O2)C2=CC=CC=C2)C(OC)=C1	https://www.reaxys.com/reaxys/secured/hopinto.do?context=S&query=IDE.XRN=92125&database=RX&origin= Universidade_Nova_de_Lisboa &ln=
92281	COC1=C(C(=O)\C=C\C2=CC=CC=C2)C(O)=CC2=C1C=CC(C)(C)O2	https://www.reaxys.com/reaxys/secured/hopinto.do?context=S&query=IDE.XRN=92281&database=RX&origin= Universidade_Nova_de_Lisboa &ln=
92361	O[C@@H]1[C@H](OC2=CC(O)=CC(O)=C2C1=O)C1=CC=C(O)C=C1	https://www.reaxys.com/reaxys/secured/hopinto.do?context=S&query=IDE.XRN=92361&database=RX&origin= Universidade_Nova_de_Lisboa &ln=
92468	COC1=CC(O)=C2C(=O)CC(OC2=C1)C1=CC=C(O)C=C1	https://www.reaxys.com/reaxys/secured/hopinto.do?context=S&query=IDE.XRN=92468&database=RX&origin= Universidade_Nova_de_Lisboa &ln=
92606	COC(=O)C1=C(O[C@@H]2O[C@H](CO)[C@@H](O)[C@H](O)[C@H]2O)C=CC=C1	https://www.reaxys.com/reaxys/secured/hopinto.do?context=S&query=IDE.XRN=92606&database=RX&origin= Universidade_Nova_de_Lisboa &ln=
92611	[H][C@@](O[C@@H]1O[C@H](CO)[C@@H](O)[C@H](O)[C@H]1O)(C#N)C1=CC=C(O)C=C1	https://www.reaxys.com/reaxys/secured/hopinto.do?context=S&query=IDE.XRN=92611&database=RX&origin= Universidade_Nova_de_Lisboa &ln=
92760	O[C@@H]1CC2=C(O)C=C(O)C=C2O[C@@H]1C1=CC(O)=C(O)C=C1	https://www.reaxys.com/reaxys/secured/hopinto.do?context=S&query=IDE.XRN=92760&database=RX&origin= Universidade_Nova_de_Lisboa &ln=
93070	[H][C@@](C)(CCCC(C)C)CCC[C@@]([H])(C)CCC[C@]1(C)CCC2=C(C)C(O)=CC(C)=C2O1	https://www.reaxys.com/reaxys/secured/hopinto.do?context=S&query=IDE.XRN=93070&database=RX&origin= Universidade_Nova_de_Lisboa &ln=
93548	O[C@@H]1[C@H](OC2=C(C1=O)C(O)=CC(O)=C2)C1=CC=C(O)C(O)=C1	https://www.reaxys.com/reaxys/secured/hopinto.do?context=S&query=IDE.XRN=93548&database=RX&origin= Universidade_Nova_de_Lisboa &ln=
93570	[H]C12CC3=C(C=C(OC)C=C3)C3=C1C(CCN2C)=CC1=C3OCO1	https://www.reaxys.com/reaxys/secured/hopinto.do?context=S&query=IDE.XRN=93570&database=RX&origin= Universidade_Nova_de_Lisboa &ln=
93605	[H][C@@]12N3CCC1=C[C@H](O)[C@@H](O)[C@@]2([H])C1=C(C3)C=C2OCOC2=C1	https://www.reaxys.com/reaxys/secured/hopinto.do?context=S&query=IDE.XRN=93605&database=RX&origin= Universidade_Nova_de_Lisboa &ln=
93737	COC1=CC2=C(C=C1O)[C@H](CC1=CC=C(O)C=C1)N(C)CC2	https://www.reaxys.com/reaxys/secured/hopinto.do?context=S&query=IDE.XRN=93737&database=RX&origin= Universidade_Nova_de_Lisboa &ln=
93883	COC1=CC(C[C@H]2COC(=O)[C@@H]2CC2=CC(OC)=C(O)C=C2)=CC=C1O	https://www.reaxys.com/reaxys/secured/hopinto.do?context=S&query=IDE.XRN=93883&database=RX&origin= Universidade_Nova_de_Lisboa &ln=
93895	NC1=NC2=C(N=CN2[C@@H]2O[C@H](CO)[C@@H](O)[C@H]2O)C(N)=N1	https://www.reaxys.com/reaxys/secured/hopinto.do?context=S&query=IDE.XRN=93895&database=RX&origin= Universidade_Nova_de_Lisboa &ln=
93902	CN(C)C1=NC=NC2=C1N=CN2[C@@H]1O[C@H](CO)[C@@H](N)[C@H]1O	https://www.reaxys.com/reaxys/secured/hopinto.do?context=S&query=IDE.XRN=93902&database=RX&origin= Universidade_Nova_de_Lisboa &ln=
94012	[H][C@@](C)(CCCC(C)C)CCC[C@@]([H])(C)CCC[C@]1(C)CCC2=C(C)C(O)=C(C)C(C)=C2O1	https://www.reaxys.com/reaxys/secured/hopinto.do?context=S&query=IDE.XRN=94012&database=RX&origin= Universidade_Nova_de_Lisboa &ln=
94032	[H]C12CC3=CC(O)=C(OC)C=C3C3=C1C(CCN2)=CC(OC)=C3OC	https://www.reaxys.com/reaxys/secured/hopinto.do?context=S&query=IDE.XRN=94032&database=RX&origin= Universidade_Nova_de_Lisboa &ln=
94033	[H][C@]12CC3=C(C(O)=C(OC)C=C3)C3=C1C(CCN2C)=CC(OC)=C3O	https://www.reaxys.com/reaxys/secured/hopinto.do?context=S&query=IDE.XRN=94033&database=RX&origin= Universidade_Nova_de_Lisboa &ln=
94035	COC1=CC2=C(CC3N(C)CCC4=C3C2=C(OC)C(O)=C4)C=C1O	https://www.reaxys.com/reaxys/secured/hopinto.do?context=S&query=IDE.XRN=94035&database=RX&origin= Universidade_Nova_de_Lisboa &ln=
94331	CC1=CC(O)=CC2=C1C(=O)OC1=C(O2)C(O)=C2C(=O)OCC2=C1	https://www.reaxys.com/reaxys/secured/hopinto.do?context=S&query=IDE.XRN=94331&database=RX&origin= Universidade_Nova_de_Lisboa &ln=
94372	[H][C@@](O)(COC1=C2OC(=O)C=CC2=C(OC)C2=C1OC=C2)C(C)(C)O	https://www.reaxys.com/reaxys/secured/hopinto.do?context=S&query=IDE.XRN=94372&database=RX&origin= Universidade_Nova_de_Lisboa &ln=
94639	[H][C@]12CO[C@H](C3=CC=C(O)C(OC)=C3)[C@@]1([H])CO[C@@H]2C1=CC=C(O)C(OC)=C1	https://www.reaxys.com/reaxys/secured/hopinto.do?context=S&query=IDE.XRN=94639&database=RX&origin= Universidade_Nova_de_Lisboa &ln=
94711	[H][C@]12CCN(C)[C@@]1([H])[C@]1([H])C3=CC4=C(OCO4)C=C3C(=O)O[C@]1([H])[C@@H](O)C2	https://www.reaxys.com/reaxys/secured/hopinto.do?context=S&query=IDE.XRN=94711&database=RX&origin= Universidade_Nova_de_Lisboa &ln=
94790	[H][C@]12CC3=CC(O)=C(OC)C=C3C3=C1C(CCN2C)=CC(OC)=C3OC	https://www.reaxys.com/reaxys/secured/hopinto.do?context=S&query=IDE.XRN=94790&database=RX&origin= Universidade_Nova_de_Lisboa &ln=
94792	[H][C@]12CC3=CC=C(OC)C(O)=C3C3=C1C(CCN2C)=CC(OC)=C3OC	https://www.reaxys.com/reaxys/secured/hopinto.do?context=S&query=IDE.XRN=94792&database=RX&origin= Universidade_Nova_de_Lisboa &ln=
94840	[H][C@@]12CC[C@@]3([H])C4=CC[C@H](C5=CC(=O)OC5)[C@@]4(C)CC[C@]3([H])[C@@]1(C)CC[C@H](O)C2	https://www.reaxys.com/reaxys/secured/hopinto.do?context=S&query=IDE.XRN=94840&database=RX&origin= Universidade_Nova_de_Lisboa &ln=
94889	[H]C(CC1=CNC2=C1C=CC=C2)(NC(=O)C1=CC=C(N)C=C1)C(O)=O	https://www.reaxys.com/reaxys/secured/hopinto.do?context=S&query=IDE.XRN=94889&database=RX&origin= Universidade_Nova_de_Lisboa &ln=
94896	CC(=O)O[C@@H]1CO[C@H]([C@H](OC(C)=O)[C@H]1OC(C)=O)C1=CC=CC=C1	https://www.reaxys.com/reaxys/secured/hopinto.do?context=S&query=IDE.XRN=94896&database=RX&origin= Universidade_Nova_de_Lisboa &ln=
95101	COC1=CC=C(C[C@H]2COC(=O)[C@@H]2CC2=CC(OC)=C(OC)C=C2)C=C1OC	https://www.reaxys.com/reaxys/secured/hopinto.do?context=S&query=IDE.XRN=95101&database=RX&origin= Universidade_Nova_de_Lisboa &ln=
95208	[H]C12CC3=C(C=C(OC)C(OC)=C3)C3=C(OC)C(OC)=CC(CCN1C)=C23	https://www.reaxys.com/reaxys/secured/hopinto.do?context=S&query=IDE.XRN=95208&database=RX&origin= Universidade_Nova_de_Lisboa &ln=
95268	[H][C@@]12CC3=CC=C(OC)C(O)=C3CN1CCC1=C2C=C(O)C(OC)=C1	https://www.reaxys.com/reaxys/secured/hopinto.do?context=S&query=IDE.XRN=95268&database=RX&origin= Universidade_Nova_de_Lisboa &ln=
95280	[H][C@]12C=C(OC)C(=O)C[C@]11CCN(C)[C@H]2CC2=C1C(O)=C(OC)C=C2	https://www.reaxys.com/reaxys/secured/hopinto.do?context=S&query=IDE.XRN=95280&database=RX&origin= Universidade_Nova_de_Lisboa &ln=
95307	COC1=CC=C(C=C1)[C@H]1OC2=C(C(=O)[C@@H]1O)C(O)=CC(OC)=C2	https://www.reaxys.com/reaxys/secured/hopinto.do?context=S&query=IDE.XRN=95307&database=RX&origin= Universidade_Nova_de_Lisboa &ln=
95369	O=C1OC[C@H](CC2=CC3=C(OCO3)C=C2)[C@H]1CC1=CC=C2OCOC2=C1	https://www.reaxys.com/reaxys/secured/hopinto.do?context=S&query=IDE.XRN=95369&database=RX&origin= Universidade_Nova_de_Lisboa &ln=
95473	[H][C@]12CC3=C(C=C4OCOC4=C3)C3=C1C(CCN2C)=CC(OC)=C3OC	https://www.reaxys.com/reaxys/secured/hopinto.do?context=S&query=IDE.XRN=95473&database=RX&origin= Universidade_Nova_de_Lisboa &ln=
95475	COC1=CC2=C(C=C1OC)C1=C3C(C2)N(C)CCC3=CC2=C1OCO2	https://www.reaxys.com/reaxys/secured/hopinto.do?context=S&query=IDE.XRN=95475&database=RX&origin= Universidade_Nova_de_Lisboa &ln=
95563	COC1=CC(OC)=C2C[C@@H](O)[C@H](OC2=C1)C1=CC=C(OC)C(OC)=C1	https://www.reaxys.com/reaxys/secured/hopinto.do?context=S&query=IDE.XRN=95563&database=RX&origin= Universidade_Nova_de_Lisboa &ln=
95570	[H]C12CC3=C(C(OC)=C(OC)C=C3)C3=C1C(CCN2C)=CC(OC)=C3O	https://www.reaxys.com/reaxys/secured/hopinto.do?context=S&query=IDE.XRN=95570&database=RX&origin= Universidade_Nova_de_Lisboa &ln=
95646	COC1=CC=C(C=C1)[C@H]1OC2=C(C(=O)[C@@H]1O)C(OC)=CC(OC)=C2	https://www.reaxys.com/reaxys/secured/hopinto.do?context=S&query=IDE.XRN=95646&database=RX&origin= Universidade_Nova_de_Lisboa &ln=
95671	COC1=C(O)C=C(C[C@@H]2N(C)CCC3=CC(OC)=C(O)C=C23)C=C1	https://www.reaxys.com/reaxys/secured/hopinto.do?context=S&query=IDE.XRN=95671&database=RX&origin= Universidade_Nova_de_Lisboa &ln=
95800	O=C1OC[C@H](CC2=CC3=C(OCO3)C=C2)\C1=C/C1=CC=C2OCOC2=C1	https://www.reaxys.com/reaxys/secured/hopinto.do?context=S&query=IDE.XRN=95800&database=RX&origin= Universidade_Nova_de_Lisboa &ln=
95983	[H][C@]12COC(=O)[C@]1([H])CC1=C(C=C(O)C(O)=C1)[C@@H]2C1=CC(O)=C(O)C=C1	https://www.reaxys.com/reaxys/secured/hopinto.do?context=S&query=IDE.XRN=95983&database=RX&origin= Universidade_Nova_de_Lisboa &ln=
95993	COC1=CC(OC)=C(Cl)C2=C1C(=O)[C@]1(O2)C(C)=CC(=O)C=C1OC	https://www.reaxys.com/reaxys/secured/hopinto.do?context=S&query=IDE.XRN=95993&database=RX&origin= Universidade_Nova_de_Lisboa &ln=
96003	[H]C12CC3=C(CN1CCC1=CC(O)=C(OC)C=C21)C(OC)=C(OC)C=C3	https://www.reaxys.com/reaxys/secured/hopinto.do?context=S&query=IDE.XRN=96003&database=RX&origin= Universidade_Nova_de_Lisboa &ln=
96278	[H][C@]12C[C@@H](O)C=C[C@]11C3=CC4=C(OCO4)C=C3CO[C@]1(O)CN2C	https://www.reaxys.com/reaxys/secured/hopinto.do?context=S&query=IDE.XRN=96278&database=RX&origin= Universidade_Nova_de_Lisboa &ln=
96550	[H][C@]12CC[C@]3([H])[C@]([H])(CC[C@]4(C)[C@H](CC[C@]34O)C3=COC(=O)C=C3)[C@@]1(C)CC[C@H](O)C2	https://www.reaxys.com/reaxys/secured/hopinto.do?context=S&query=IDE.XRN=96550&database=RX&origin= Universidade_Nova_de_Lisboa &ln=
96615	[H][C@]12C[C@H](OC)C=C[C@]11C3=CC4=C(OCO4)C=C3CO[C@]1(O)CN2C	https://www.reaxys.com/reaxys/secured/hopinto.do?context=S&query=IDE.XRN=96615&database=RX&origin= Universidade_Nova_de_Lisboa &ln=
96678	COC1=C(OC)C=C2C3CC4=C(CN3CCC2=C1)C1=C(OCO1)C=C4	https://www.reaxys.com/reaxys/secured/hopinto.do?context=S&query=IDE.XRN=96678&database=RX&origin= Universidade_Nova_de_Lisboa &ln=
96683	COC1=C(OC)C2=C(CC3N(CCC4=CC5=C(OCO5)C=C34)C2)C=C1	https://www.reaxys.com/reaxys/secured/hopinto.do?context=S&query=IDE.XRN=96683&database=RX&origin= Universidade_Nova_de_Lisboa &ln=
96751	COC1=CC=C(CC2N(C)CCC3=CC(OC)=C(OC)C=C23)C=C1OC	https://www.reaxys.com/reaxys/secured/hopinto.do?context=S&query=IDE.XRN=96751&database=RX&origin= Universidade_Nova_de_Lisboa &ln=
96949	[H][C@]12COC(=O)[C@]1([H])CC1=C(C=C(O)C(OC)=C1)[C@@H]2C1=CC(OC)=C(O)C=C1	https://www.reaxys.com/reaxys/secured/hopinto.do?context=S&query=IDE.XRN=96949&database=RX&origin= Universidade_Nova_de_Lisboa &ln=
96968	[H][C@@]12COC[C@]1([H])[C@@H](C1=CC=C(OC)C(OC)=C1)C1=CC(OC)=C(OC)C=C1C2	https://www.reaxys.com/reaxys/secured/hopinto.do?context=S&query=IDE.XRN=96968&database=RX&origin= Universidade_Nova_de_Lisboa &ln=
96975	[H][C@]12[C@@H](C)C3=C(CN1CCC1=CC(OC)=C(OC)C=C21)C(OC)=C(OC)C=C3	https://www.reaxys.com/reaxys/secured/hopinto.do?context=S&query=IDE.XRN=96975&database=RX&origin= Universidade_Nova_de_Lisboa &ln=
96991	[H][C@@]12CC[C@H](O)[C@H](C(O)=O)[C@@]1([H])C[C@]1([H])N(CCC3=C1NC1=C3C=CC=C1)C2	https://www.reaxys.com/reaxys/secured/hopinto.do?context=S&query=IDE.XRN=96991&database=RX&origin= Universidade_Nova_de_Lisboa &ln=
97129	[H][C@@]12CCOC(=O)C1=CO[C@@H](O[C@@H]1O[C@H](CO)[C@@H](O)[C@H](O)[C@H]1O)[C@@H]2C=C	https://www.reaxys.com/reaxys/secured/hopinto.do?context=S&query=IDE.XRN=97129&database=RX&origin= Universidade_Nova_de_Lisboa &ln=
97166	COC1=CC(\C=C\CO)=CC(OC)=C1O[C@@H]1O[C@H](CO)[C@@H](O)[C@H](O)[C@H]1O	https://www.reaxys.com/reaxys/secured/hopinto.do?context=S&query=IDE.XRN=97166&database=RX&origin= Universidade_Nova_de_Lisboa &ln=
97260	CN1C2=C(N(C=N2)[C@@H]2O[C@H](CO)[C@@H](O)[C@H]2O)C(=O)N(C)C1=O	https://www.reaxys.com/reaxys/secured/hopinto.do?context=S&query=IDE.XRN=97260&database=RX&origin= Universidade_Nova_de_Lisboa &ln=
97269	[H][C@@]12C[C@]3([H])C(=CO[C@H](C)[C@@]3([H])CN1CCC1=C2NC2=C1C=CC=C2)C(=O)OC	https://www.reaxys.com/reaxys/secured/hopinto.do?context=S&query=IDE.XRN=97269&database=RX&origin= Universidade_Nova_de_Lisboa &ln=
97361	NC(=O)C1=CN(CC2=CC=CC=C2)C=CC1C1C=CN(CC2=CC=CC=C2)C=C1C(N)=O	https://www.reaxys.com/reaxys/secured/hopinto.do?context=S&query=IDE.XRN=97361&database=RX&origin= Universidade_Nova_de_Lisboa &ln=
97501	COC1=CC(=CC(OC)=C1OC)[C@H]1[C@H](N)[C@@H](C)CC2=C1C=C1OCOC1=C2	https://www.reaxys.com/reaxys/secured/hopinto.do?context=S&query=IDE.XRN=97501&database=RX&origin= Universidade_Nova_de_Lisboa &ln=
97528	[H][C@]12[C@@H](C)C3=CC=C(OC)C(OC)=C3CN1CCC1=C2C=C2OCOC2=C1	https://www.reaxys.com/reaxys/secured/hopinto.do?context=S&query=IDE.XRN=97528&database=RX&origin= Universidade_Nova_de_Lisboa &ln=
97676	[H][C@]12COC(=O)[C@]1([H])CC1=C(C=C(OC)C(OC)=C1)[C@@H]2C1=CC(OC)=C(OC)C=C1	https://www.reaxys.com/reaxys/secured/hopinto.do?context=S&query=IDE.XRN=97676&database=RX&origin= Universidade_Nova_de_Lisboa &ln=
97707	CN1CCC2=CC3=C(OCO3)C=C2C(=O)CC2=CC=C3OCOC3=C2C1	https://www.reaxys.com/reaxys/secured/hopinto.do?context=S&query=IDE.XRN=97707&database=RX&origin= Universidade_Nova_de_Lisboa &ln=
97719	COC1=C(OC)C2=C(CC(=O)C3=C(CCN(C)C2)C=C2OCOC2=C3)C=C1	https://www.reaxys.com/reaxys/secured/hopinto.do?context=S&query=IDE.XRN=97719&database=RX&origin= Universidade_Nova_de_Lisboa &ln=
97913	[H][C@]12[C@@H](O)CC3=CC4=C(OCO4)C=C3[C@@]1([H])N(C)CC1=C2C=CC2=C1OCO2	https://www.reaxys.com/reaxys/secured/hopinto.do?context=S&query=IDE.XRN=97913&database=RX&origin= Universidade_Nova_de_Lisboa &ln=
98133	COC1=CC(=CC(OC)=C1OC)[C@H]1[C@H](N)[C@H](CO)CC2=C1C=C1OCOC1=C2	https://www.reaxys.com/reaxys/secured/hopinto.do?context=S&query=IDE.XRN=98133&database=RX&origin= Universidade_Nova_de_Lisboa &ln=
98347	[H][C@]12CC[C@H](OC(C)=O)[C@H](C(=O)OC)[C@@]1([H])C[C@]1([H])N(CCC3=C1NC1=CC=CC=C31)C2	https://www.reaxys.com/reaxys/secured/hopinto.do?context=S&query=IDE.XRN=98347&database=RX&origin= Universidade_Nova_de_Lisboa &ln=
98446	O[C@H]1[C@@H](OC(=O)C2=CC=CC=C2)O[C@H](COC(=O)C2=CC=CC=C2)[C@H]1OC(=O)C1=CC=CC=C1	https://www.reaxys.com/reaxys/secured/hopinto.do?context=S&query=IDE.XRN=98446&database=RX&origin= Universidade_Nova_de_Lisboa &ln=
98466	[H][C@]12CO[C@H](C3=CC(OC)=C(OC)C(OC)=C3)[C@@]1([H])CO[C@@H]2C1=CC(OC)=C(OC)C(OC)=C1	https://www.reaxys.com/reaxys/secured/hopinto.do?context=S&query=IDE.XRN=98466&database=RX&origin= Universidade_Nova_de_Lisboa &ln=
98571	[H][C@@]1(OC(=O)C2=C3OCOC3=CC=C12)[C@@]1([H])N(C)CCC2=CC(OC)=C(OC)C=C12	https://www.reaxys.com/reaxys/secured/hopinto.do?context=S&query=IDE.XRN=98571&database=RX&origin= Universidade_Nova_de_Lisboa &ln=
98580	COC1=CC(=CC(OC)=C1OC)[C@H]1[C@H](CO)[C@@H](CO)CC2=C1C=C1OCOC1=C2	https://www.reaxys.com/reaxys/secured/hopinto.do?context=S&query=IDE.XRN=98580&database=RX&origin= Universidade_Nova_de_Lisboa &ln=
98702	CC(C)(O[C@@H]1O[C@H](CO)[C@@H](O)[C@H](O)[C@H]1O)[C@@H]1CC2=CC3=C(OC(=O)C=C3)C=C2O1	https://www.reaxys.com/reaxys/secured/hopinto.do?context=S&query=IDE.XRN=98702&database=RX&origin= Universidade_Nova_de_Lisboa &ln=
98745	[H][C@]12O[C@H](OC)C3=C(C=CC4=C3OCO4)[C@@]1([H])N(C)CCC1=C2C=C2OCOC2=C1	https://www.reaxys.com/reaxys/secured/hopinto.do?context=S&query=IDE.XRN=98745&database=RX&origin= Universidade_Nova_de_Lisboa &ln=
98785	[H][C@]1(OC(=O)C2=C1C=CC1=C2OCO1)[C@]1([H])N(C)CCC2=CC3=C(OCO3)C=C12	https://www.reaxys.com/reaxys/secured/hopinto.do?context=S&query=IDE.XRN=98785&database=RX&origin= Universidade_Nova_de_Lisboa &ln=
99005	[H][C@]12COC(=O)[C@]1([H])[C@H](C1=CC(OC)=C(O)C(OC)=C1)C1=C(C=C3OCOC3=C1)[C@@H]2O	https://www.reaxys.com/reaxys/secured/hopinto.do?context=S&query=IDE.XRN=99005&database=RX&origin= Universidade_Nova_de_Lisboa &ln=
99080	CC(=O)OC[C@H]1O[C@H]([C@H](OC(C)=O)[C@@H](OC(C)=O)[C@@H]1OC(C)=O)C1=CC=CC=C1	https://www.reaxys.com/reaxys/secured/hopinto.do?context=S&query=IDE.XRN=99080&database=RX&origin= Universidade_Nova_de_Lisboa &ln=
99163	[H][C@]12COC(=O)[C@]1([H])[C@H](C1=CC(OC)=C(OC)C(OC)=C1)C1=C(C=C3OCOC3=C1)[C@@H]2O	https://www.reaxys.com/reaxys/secured/hopinto.do?context=S&query=IDE.XRN=99163&database=RX&origin= Universidade_Nova_de_Lisboa &ln=
99232	COC1=CC(=CC(OC)=C1OC)[C@H]1[C@@H](NC(C)=O)[C@@H](C)CC2=C1C=C1OCOC1=C2	https://www.reaxys.com/reaxys/secured/hopinto.do?context=S&query=IDE.XRN=99232&database=RX&origin= Universidade_Nova_de_Lisboa &ln=
99390	[H][C@@]12[C@@H](OC(C)=O)C3=C(CN1CCC1=C2C=C2OCOC2=C1)C(OC)=C(OC)C=C3	https://www.reaxys.com/reaxys/secured/hopinto.do?context=S&query=IDE.XRN=99390&database=RX&origin= Universidade_Nova_de_Lisboa &ln=
99414	[H][C@@]12N3C4=C(C=CC=C4O)[C@@]11CCN(C)CC4=CCO[C@@]([H])(CC3=O)[C@]2([H])[C@@]4([H])CC1=O	https://www.reaxys.com/reaxys/secured/hopinto.do?context=S&query=IDE.XRN=99414&database=RX&origin= Universidade_Nova_de_Lisboa &ln=
99456	COC1=CC(=CC(OC)=C1OC)[C@H]1[C@H]([C@H](CO)CC2=CC3=C(OCO3)C=C12)C(=O)NN	https://www.reaxys.com/reaxys/secured/hopinto.do?context=S&query=IDE.XRN=99456&database=RX&origin= Universidade_Nova_de_Lisboa &ln=
99641	CC(=O)OC[C@H]1O[C@@H](OCC2=CC=CC=C2)[C@H](OC(C)=O)[C@@H](OC(C)=O)[C@@H]1OC(C)=O	https://www.reaxys.com/reaxys/secured/hopinto.do?context=S&query=IDE.XRN=99641&database=RX&origin= Universidade_Nova_de_Lisboa &ln=
99728	COC1=CC(=CC(OC)=C1O)[C@H]1[C@@H]([C@H](CO)[C@@H](O)C2=CC3=C(OCO3)C=C12)C(=O)NN	https://www.reaxys.com/reaxys/secured/hopinto.do?context=S&query=IDE.XRN=99728&database=RX&origin= Universidade_Nova_de_Lisboa &ln=
99758	COC1=CC(=CC(OC)=C1OC)[C@H]1[C@@H]([C@H](CO)[C@@H](O)C2=CC3=C(OCO3)C=C12)C(N)=O	https://www.reaxys.com/reaxys/secured/hopinto.do?context=S&query=IDE.XRN=99758&database=RX&origin= Universidade_Nova_de_Lisboa &ln=
99761	COC1=CC(=CC(OC)=C1OC)[C@H]1[C@@H]([C@H](CO)[C@@H](O)C2=CC3=C(OCO3)C=C12)C(O)=O	https://www.reaxys.com/reaxys/secured/hopinto.do?context=S&query=IDE.XRN=99761&database=RX&origin= Universidade_Nova_de_Lisboa &ln=
99885	COC1=CC(=CC(OC)=C1OC)[C@H]1[C@H]([C@H](CO)[C@H](O)C2=CC3=C(OCO3)C=C12)C(=O)NN	https://www.reaxys.com/reaxys/secured/hopinto.do?context=S&query=IDE.XRN=99885&database=RX&origin= Universidade_Nova_de_Lisboa &ln=
100018	COC1=CC(=CC(OC)=C1O)[C@H]1[C@@H]([C@H](CO)CC2=C(O)C3=C(OCO3)C=C12)C(=O)NN	https://www.reaxys.com/reaxys/secured/hopinto.do?context=S&query=IDE.XRN=100018&database=RX&origin= Universidade_Nova_de_Lisboa &ln=
100055	CC(=O)OC[C@H]1O[C@@H](OC2=CC=C(N)C=C2)[C@H](OC(C)=O)[C@@H](OC(C)=O)[C@@H]1OC(C)=O	https://www.reaxys.com/reaxys/secured/hopinto.do?context=S&query=IDE.XRN=100055&database=RX&origin= Universidade_Nova_de_Lisboa &ln=
100108	[H][C@@](CC)(CC[C@@]([H])(C)[C@@]1([H])CC[C@@]2([H])[C@]3([H])CC=C4C[C@H](CC[C@]4(C)[C@@]3([H])CC[C@]12C)O[C@@H]1O[C@H](CO)[C@@H](O)[C@H](O)[C@H]1O)C(C)C	https://www.reaxys.com/reaxys/secured/hopinto.do?context=S&query=IDE.XRN=100108&database=RX&origin= Universidade_Nova_de_Lisboa &ln=
100145	COC1=CC(=CC(OC)=C1OC)[C@H]1[C@@H]([C@H](CO)CC2=C(O)C3=C(OCO3)C=C12)C(=O)NN	https://www.reaxys.com/reaxys/secured/hopinto.do?context=S&query=IDE.XRN=100145&database=RX&origin= Universidade_Nova_de_Lisboa &ln=
100566	C[C@@H]1O[C@@H](O[C@H]2[C@H](OC3=C(C2=O)C(O)=CC(O)=C3)C2=CC=C(O)C(O)=C2)[C@H](O)[C@H](O)[C@H]1O	https://www.reaxys.com/reaxys/secured/hopinto.do?context=S&query=IDE.XRN=100566&database=RX&origin= Universidade_Nova_de_Lisboa &ln=
100568	OC[C@H]1O[C@@H](OC2=C(OC3=C(C2=O)C(O)=CC(O)=C3)C2=CC=C(O)C=C2)[C@H](O)[C@@H](O)[C@@H]1O	https://www.reaxys.com/reaxys/secured/hopinto.do?context=S&query=IDE.XRN=100568&database=RX&origin= Universidade_Nova_de_Lisboa &ln=
100684	[H][C@]12COC(=O)[C@@]1([H])[C@H](C1=CC(OC)=C(OC)C(OC)=C1)C1=C(C=C3OCOC3=C1)[C@@H]2OC(C)=O	https://www.reaxys.com/reaxys/secured/hopinto.do?context=S&query=IDE.XRN=100684&database=RX&origin= Universidade_Nova_de_Lisboa &ln=
100833	[H][C@]1(C[C@]2([H])NCCC3=C2C=C(OC)C(OC)=C3)C[C@]2([H])N(CCC3=CC(OC)=C(OC)C=C23)C[C@@H]1CC	https://www.reaxys.com/reaxys/secured/hopinto.do?context=S&query=IDE.XRN=100833&database=RX&origin= Universidade_Nova_de_Lisboa &ln=
100990	OC[C@H]1O[C@@H](OC2=C(OC3=C(C2=O)C(O)=CC(O)=C3)C2=CC=C(O)C(O)=C2)[C@H](O)[C@@H](O)[C@H]1O	https://www.reaxys.com/reaxys/secured/hopinto.do?context=S&query=IDE.XRN=100990&database=RX&origin= Universidade_Nova_de_Lisboa &ln=
101038	COC1=CC(=CC(OC)=C1OC)[C@H]1[C@H](NC(C)=O)[C@@H](COC(C)=O)CC2=C1C=C1OCOC1=C2	https://www.reaxys.com/reaxys/secured/hopinto.do?context=S&query=IDE.XRN=101038&database=RX&origin= Universidade_Nova_de_Lisboa &ln=
101111	CC1=C2C(OC3=C(C)C(C(O)=O)=C(O)C(COC(=O)\C=C\C(O)=O)=C3OC2=O)=C(C=O)C(O)=C1	https://www.reaxys.com/reaxys/secured/hopinto.do?context=S&query=IDE.XRN=101111&database=RX&origin= Universidade_Nova_de_Lisboa &ln=
101282	[H][C@@]12CC[C@]3(O)C[C@H](CC[C@]3(C)[C@@]1([H])[C@H](O)C[C@]1(C)[C@H](CC[C@]21O)C1=CC(=O)OC1)O[C@@H]1O[C@@H](C)[C@H](O)[C@@H](O)[C@H]1O	https://www.reaxys.com/reaxys/secured/hopinto.do?context=S&query=IDE.XRN=101282&database=RX&origin= Universidade_Nova_de_Lisboa &ln=
101542	[H][C@]12COC(=O)[C@@]1([H])[C@H](C1=CC(OC)=C(OC)C(OC)=C1)C1=C(C=C3OCOC3=C1)[C@H]2OC(=O)C1=CC=CC=C1	https://www.reaxys.com/reaxys/secured/hopinto.do?context=S&query=IDE.XRN=101542&database=RX&origin= Universidade_Nova_de_Lisboa &ln=
101747	CC(=O)O[C@@H]1[C@H](OC2=C(C1=O)C(OC(C)=O)=CC(OC(C)=O)=C2)C1=CC=C(OC(C)=O)C(OC(C)=O)=C1	https://www.reaxys.com/reaxys/secured/hopinto.do?context=S&query=IDE.XRN=101747&database=RX&origin= Universidade_Nova_de_Lisboa &ln=
102123	[H][C@]12CC3=CC=C(OC)C(OC4=CC=C(C[C@]5([H])N(C)CCC6=CC(OC)=C7OC8=C(OC7=C56)C=C1C(CCN2C)=C8)C=C4)=C3	https://www.reaxys.com/reaxys/secured/hopinto.do?context=S&query=IDE.XRN=102123&database=RX&origin= Universidade_Nova_de_Lisboa &ln=
104227	CC1=NCCO1	https://www.reaxys.com/reaxys/secured/hopinto.do?context=S&query=IDE.XRN=104227&database=RX&origin= Universidade_Nova_de_Lisboa &ln=
105262	CC1=CNC=C1C	https://www.reaxys.com/reaxys/secured/hopinto.do?context=S&query=IDE.XRN=105262&database=RX&origin= Universidade_Nova_de_Lisboa &ln=
105692	NC1=CC=CN=C1	https://www.reaxys.com/reaxys/secured/hopinto.do?context=S&query=IDE.XRN=105692&database=RX&origin= Universidade_Nova_de_Lisboa &ln=
105736	NC1=NC=CO1	https://www.reaxys.com/reaxys/secured/hopinto.do?context=S&query=IDE.XRN=105736&database=RX&origin= Universidade_Nova_de_Lisboa &ln=
105755	O=CC1=CC=CO1	https://www.reaxys.com/reaxys/secured/hopinto.do?context=S&query=IDE.XRN=105755&database=RX&origin= Universidade_Nova_de_Lisboa &ln=
105782	NC1=CC=NC=C1	https://www.reaxys.com/reaxys/secured/hopinto.do?context=S&query=IDE.XRN=105782&database=RX&origin= Universidade_Nova_de_Lisboa &ln=
106455	ClCC1=COC=C1	https://www.reaxys.com/reaxys/secured/hopinto.do?context=S&query=IDE.XRN=106455&database=RX&origin= Universidade_Nova_de_Lisboa &ln=
106456	OCC1=COC=C1	https://www.reaxys.com/reaxys/secured/hopinto.do?context=S&query=IDE.XRN=106456&database=RX&origin= Universidade_Nova_de_Lisboa &ln=
106895	CC1=CC=C(O1)C=O	https://www.reaxys.com/reaxys/secured/hopinto.do?context=S&query=IDE.XRN=106895&database=RX&origin= Universidade_Nova_de_Lisboa &ln=
106903	CC1=CC=C(N1)C=O	https://www.reaxys.com/reaxys/secured/hopinto.do?context=S&query=IDE.XRN=106903&database=RX&origin= Universidade_Nova_de_Lisboa &ln=
106987	CC1=CNC(C=O)=C1	https://www.reaxys.com/reaxys/secured/hopinto.do?context=S&query=IDE.XRN=106987&database=RX&origin= Universidade_Nova_de_Lisboa &ln=
107028	S=C1CCCCCN1	https://www.reaxys.com/reaxys/secured/hopinto.do?context=S&query=IDE.XRN=107028&database=RX&origin= Universidade_Nova_de_Lisboa &ln=
107621	CC1=NON=C1C	https://www.reaxys.com/reaxys/secured/hopinto.do?context=S&query=IDE.XRN=107621&database=RX&origin= Universidade_Nova_de_Lisboa &ln=
107847	CC1=C(C=CN1)C#N	https://www.reaxys.com/reaxys/secured/hopinto.do?context=S&query=IDE.XRN=107847&database=RX&origin= Universidade_Nova_de_Lisboa &ln=
107876	CC1=C(NC=C1)C=O	https://www.reaxys.com/reaxys/secured/hopinto.do?context=S&query=IDE.XRN=107876&database=RX&origin= Universidade_Nova_de_Lisboa &ln=
107909	CC(=O)C1=CC=CO1	https://www.reaxys.com/reaxys/secured/hopinto.do?context=S&query=IDE.XRN=107909&database=RX&origin= Universidade_Nova_de_Lisboa &ln=
107963	ClCCN1C=CC=C1	https://www.reaxys.com/reaxys/secured/hopinto.do?context=S&query=IDE.XRN=107963&database=RX&origin= Universidade_Nova_de_Lisboa &ln=
107973	OCCN1C=CC=C1	https://www.reaxys.com/reaxys/secured/hopinto.do?context=S&query=IDE.XRN=107973&database=RX&origin= Universidade_Nova_de_Lisboa &ln=
108401	ClC1=CC=C(O1)C=O	https://www.reaxys.com/reaxys/secured/hopinto.do?context=S&query=IDE.XRN=108401&database=RX&origin= Universidade_Nova_de_Lisboa &ln=
108403	BrC1=CC=C(O1)C=O	https://www.reaxys.com/reaxys/secured/hopinto.do?context=S&query=IDE.XRN=108403&database=RX&origin= Universidade_Nova_de_Lisboa &ln=
108406	IC1=CC=C(O1)C=O	https://www.reaxys.com/reaxys/secured/hopinto.do?context=S&query=IDE.XRN=108406&database=RX&origin= Universidade_Nova_de_Lisboa &ln=
108448	CC1=NOC(CCl)=C1	https://www.reaxys.com/reaxys/secured/hopinto.do?context=S&query=IDE.XRN=108448&database=RX&origin= Universidade_Nova_de_Lisboa &ln=
108457	CN1C=CN=C1C	https://www.reaxys.com/reaxys/secured/hopinto.do?context=S&query=IDE.XRN=108457&database=RX&origin= Universidade_Nova_de_Lisboa &ln=
108547	CN1C=C(C=O)C=N1	https://www.reaxys.com/reaxys/secured/hopinto.do?context=S&query=IDE.XRN=108547&database=RX&origin= Universidade_Nova_de_Lisboa &ln=
108589	CC1CCNC(=S)N1	https://www.reaxys.com/reaxys/secured/hopinto.do?context=S&query=IDE.XRN=108589&database=RX&origin= Universidade_Nova_de_Lisboa &ln=
108612	C1CC1C1=NC=CC=C1	https://www.reaxys.com/reaxys/secured/hopinto.do?context=S&query=IDE.XRN=108612&database=RX&origin= Universidade_Nova_de_Lisboa &ln=
108738	NC1=NC=C(I)C=C1	https://www.reaxys.com/reaxys/secured/hopinto.do?context=S&query=IDE.XRN=108738&database=RX&origin= Universidade_Nova_de_Lisboa &ln=
108802	CC1CNC(=S)NC1	https://www.reaxys.com/reaxys/secured/hopinto.do?context=S&query=IDE.XRN=108802&database=RX&origin= Universidade_Nova_de_Lisboa &ln=
108875	OC1=COC=CC1=O	https://www.reaxys.com/reaxys/secured/hopinto.do?context=S&query=IDE.XRN=108875&database=RX&origin= Universidade_Nova_de_Lisboa &ln=
108915	CCC1=C(CC)N=CN1	https://www.reaxys.com/reaxys/secured/hopinto.do?context=S&query=IDE.XRN=108915&database=RX&origin= Universidade_Nova_de_Lisboa &ln=
108982	CC1=CC(N)=CC(C)=N1	https://www.reaxys.com/reaxys/secured/hopinto.do?context=S&query=IDE.XRN=108982&database=RX&origin= Universidade_Nova_de_Lisboa &ln=
109061	ON=CC1=NC=CC=C1	https://www.reaxys.com/reaxys/secured/hopinto.do?context=S&query=IDE.XRN=109061&database=RX&origin= Universidade_Nova_de_Lisboa &ln=
109467	O1C=NC2=C1C=CC=C2	https://www.reaxys.com/reaxys/secured/hopinto.do?context=S&query=IDE.XRN=109467&database=RX&origin= Universidade_Nova_de_Lisboa &ln=
109468	S1C=NC2=CC=CC=C12	https://www.reaxys.com/reaxys/secured/hopinto.do?context=S&query=IDE.XRN=109468&database=RX&origin= Universidade_Nova_de_Lisboa &ln=
109550	CC1=CCCC(=O)N1	https://www.reaxys.com/reaxys/secured/hopinto.do?context=S&query=IDE.XRN=109550&database=RX&origin= Universidade_Nova_de_Lisboa &ln=
109580	S1N=CC2=C1C=CC=C2	https://www.reaxys.com/reaxys/secured/hopinto.do?context=S&query=IDE.XRN=109580&database=RX&origin= Universidade_Nova_de_Lisboa &ln=
109667	N1C=CC2=CC=CN=C12	https://www.reaxys.com/reaxys/secured/hopinto.do?context=S&query=IDE.XRN=109667&database=RX&origin= Universidade_Nova_de_Lisboa &ln=
109682	N1C=NC2=CC=CC=C12	https://www.reaxys.com/reaxys/secured/hopinto.do?context=S&query=IDE.XRN=109682&database=RX&origin= Universidade_Nova_de_Lisboa &ln=
109741	OCCCN1C=CC=C1	https://www.reaxys.com/reaxys/secured/hopinto.do?context=S&query=IDE.XRN=109741&database=RX&origin= Universidade_Nova_de_Lisboa &ln=
109777	BrC1=CN=CNC1=O	https://www.reaxys.com/reaxys/secured/hopinto.do?context=S&query=IDE.XRN=109777&database=RX&origin= Universidade_Nova_de_Lisboa &ln=
109778	BrC1=CC(=O)NC1=O	https://www.reaxys.com/reaxys/secured/hopinto.do?context=S&query=IDE.XRN=109778&database=RX&origin= Universidade_Nova_de_Lisboa &ln=
109880	CC1OC(=O)C=C1Br	https://www.reaxys.com/reaxys/secured/hopinto.do?context=S&query=IDE.XRN=109880&database=RX&origin= Universidade_Nova_de_Lisboa &ln=
109930	ON1C=CC=CC1=O	https://www.reaxys.com/reaxys/secured/hopinto.do?context=S&query=IDE.XRN=109930&database=RX&origin= Universidade_Nova_de_Lisboa &ln=
109936	ON1C=CC=CC1=S	https://www.reaxys.com/reaxys/secured/hopinto.do?context=S&query=IDE.XRN=109936&database=RX&origin= Universidade_Nova_de_Lisboa &ln=
110077	O=S1(=O)CCC=CC1	https://www.reaxys.com/reaxys/secured/hopinto.do?context=S&query=IDE.XRN=110077&database=RX&origin= Universidade_Nova_de_Lisboa &ln=
110149	OC(=O)C1=CC=CO1	https://www.reaxys.com/reaxys/secured/hopinto.do?context=S&query=IDE.XRN=110149&database=RX&origin= Universidade_Nova_de_Lisboa &ln=
110357	CC1=CC2=CC=CC=C2C=N1	https://www.reaxys.com/reaxys/secured/hopinto.do?context=S&query=IDE.XRN=110357&database=RX&origin= Universidade_Nova_de_Lisboa &ln=
110515	CN1N=C(C)C=C1C	https://www.reaxys.com/reaxys/secured/hopinto.do?context=S&query=IDE.XRN=110515&database=RX&origin= Universidade_Nova_de_Lisboa &ln=
110889	OCC1=CC=C(O1)C=O	https://www.reaxys.com/reaxys/secured/hopinto.do?context=S&query=IDE.XRN=110889&database=RX&origin= Universidade_Nova_de_Lisboa &ln=
110979	O1C=CC=C1C1=CC=CC=C1	https://www.reaxys.com/reaxys/secured/hopinto.do?context=S&query=IDE.XRN=110979&database=RX&origin= Universidade_Nova_de_Lisboa &ln=
110980	S1C=CC=C1C1=CC=CC=C1	https://www.reaxys.com/reaxys/secured/hopinto.do?context=S&query=IDE.XRN=110980&database=RX&origin= Universidade_Nova_de_Lisboa &ln=
111026	CN1C=CC2=CC=CC=C12	https://www.reaxys.com/reaxys/secured/hopinto.do?context=S&query=IDE.XRN=111026&database=RX&origin= Universidade_Nova_de_Lisboa &ln=
111119	CNC(=S)C1=CC=CO1	https://www.reaxys.com/reaxys/secured/hopinto.do?context=S&query=IDE.XRN=111119&database=RX&origin= Universidade_Nova_de_Lisboa &ln=
111151	ClC1=NN=C(Cl)C=C1	https://www.reaxys.com/reaxys/secured/hopinto.do?context=S&query=IDE.XRN=111151&database=RX&origin= Universidade_Nova_de_Lisboa &ln=
111154	CNC(=O)C1=CC=CN1	https://www.reaxys.com/reaxys/secured/hopinto.do?context=S&query=IDE.XRN=111154&database=RX&origin= Universidade_Nova_de_Lisboa &ln=
111161	OCC(=O)C1=CC=CO1	https://www.reaxys.com/reaxys/secured/hopinto.do?context=S&query=IDE.XRN=111161&database=RX&origin= Universidade_Nova_de_Lisboa &ln=
111243	CC1=C2C=CNC2=CC=C1	https://www.reaxys.com/reaxys/secured/hopinto.do?context=S&query=IDE.XRN=111243&database=RX&origin= Universidade_Nova_de_Lisboa &ln=
111633	NC1=NC=C(I)C=N1	https://www.reaxys.com/reaxys/secured/hopinto.do?context=S&query=IDE.XRN=111633&database=RX&origin= Universidade_Nova_de_Lisboa &ln=
111792	CCC1=CC2=CC=CC=C2C=N1	https://www.reaxys.com/reaxys/secured/hopinto.do?context=S&query=IDE.XRN=111792&database=RX&origin= Universidade_Nova_de_Lisboa &ln=
111955	CC1=COC(C)=C1C(O)=O	https://www.reaxys.com/reaxys/secured/hopinto.do?context=S&query=IDE.XRN=111955&database=RX&origin= Universidade_Nova_de_Lisboa &ln=
112169	CC1=C(O)C(=O)C=CO1	https://www.reaxys.com/reaxys/secured/hopinto.do?context=S&query=IDE.XRN=112169&database=RX&origin= Universidade_Nova_de_Lisboa &ln=
112191	OC1=CC=C2C=CNC2=C1	https://www.reaxys.com/reaxys/secured/hopinto.do?context=S&query=IDE.XRN=112191&database=RX&origin= Universidade_Nova_de_Lisboa &ln=
112264	CC1=NC2=C(N1)C=CC=C2	https://www.reaxys.com/reaxys/secured/hopinto.do?context=S&query=IDE.XRN=112264&database=RX&origin= Universidade_Nova_de_Lisboa &ln=
112297	CC1=NC2=C(O1)C=CC=C2	https://www.reaxys.com/reaxys/secured/hopinto.do?context=S&query=IDE.XRN=112297&database=RX&origin= Universidade_Nova_de_Lisboa &ln=
112311	ClC1=NNC(=O)C=C1	https://www.reaxys.com/reaxys/secured/hopinto.do?context=S&query=IDE.XRN=112311&database=RX&origin= Universidade_Nova_de_Lisboa &ln=
112348	NC1=CC=C2NC=CC2=C1	https://www.reaxys.com/reaxys/secured/hopinto.do?context=S&query=IDE.XRN=112348&database=RX&origin= Universidade_Nova_de_Lisboa &ln=
112411	CN1C=C2C=CC=CC2=N1	https://www.reaxys.com/reaxys/secured/hopinto.do?context=S&query=IDE.XRN=112411&database=RX&origin= Universidade_Nova_de_Lisboa &ln=
112427	CC1=NC2=CC=CC=C2S1	https://www.reaxys.com/reaxys/secured/hopinto.do?context=S&query=IDE.XRN=112427&database=RX&origin= Universidade_Nova_de_Lisboa &ln=
113089	C1=CN=C(C=C1)C1=NC=CC=C1	https://www.reaxys.com/reaxys/secured/hopinto.do?context=S&query=IDE.XRN=113089&database=RX&origin= Universidade_Nova_de_Lisboa &ln=
113164	OC1=CC2=C(C=CC=N2)C=C1	https://www.reaxys.com/reaxys/secured/hopinto.do?context=S&query=IDE.XRN=113164&database=RX&origin= Universidade_Nova_de_Lisboa &ln=
113176	C1=CC(=CC=N1)C1=CC=NC=C1	https://www.reaxys.com/reaxys/secured/hopinto.do?context=S&query=IDE.XRN=113176&database=RX&origin= Universidade_Nova_de_Lisboa &ln=
113269	O=CC1=CC2=CC=CC=C2N=C1	https://www.reaxys.com/reaxys/secured/hopinto.do?context=S&query=IDE.XRN=113269&database=RX&origin= Universidade_Nova_de_Lisboa &ln=
113484	CN1C(=O)C=CN=C1C	https://www.reaxys.com/reaxys/secured/hopinto.do?context=S&query=IDE.XRN=113484&database=RX&origin= Universidade_Nova_de_Lisboa &ln=
113669	CN1C=NC(C)=CC1=O	https://www.reaxys.com/reaxys/secured/hopinto.do?context=S&query=IDE.XRN=113669&database=RX&origin= Universidade_Nova_de_Lisboa &ln=
113954	CSC(=O)C1=CC=CN=C1	https://www.reaxys.com/reaxys/secured/hopinto.do?context=S&query=IDE.XRN=113954&database=RX&origin= Universidade_Nova_de_Lisboa &ln=
114032	CC1=CC=C(N)C(N)=N1	https://www.reaxys.com/reaxys/secured/hopinto.do?context=S&query=IDE.XRN=114032&database=RX&origin= Universidade_Nova_de_Lisboa &ln=
114034	CC1=CC=C(O)C(Cl)=N1	https://www.reaxys.com/reaxys/secured/hopinto.do?context=S&query=IDE.XRN=114034&database=RX&origin= Universidade_Nova_de_Lisboa &ln=
114117	O=CC1=CNC2=C1C=CC=C2	https://www.reaxys.com/reaxys/secured/hopinto.do?context=S&query=IDE.XRN=114117&database=RX&origin= Universidade_Nova_de_Lisboa &ln=
114232	CCC1=CN=CC2=CC=CC=C12	https://www.reaxys.com/reaxys/secured/hopinto.do?context=S&query=IDE.XRN=114232&database=RX&origin= Universidade_Nova_de_Lisboa &ln=
114255	CC1=CN=C(CO)C=N1	https://www.reaxys.com/reaxys/secured/hopinto.do?context=S&query=IDE.XRN=114255&database=RX&origin= Universidade_Nova_de_Lisboa &ln=
114274	CN1N=CC2=CC=CC=C12	https://www.reaxys.com/reaxys/secured/hopinto.do?context=S&query=IDE.XRN=114274&database=RX&origin= Universidade_Nova_de_Lisboa &ln=
114338	S=C1C=COC2=CC=CC=C12	https://www.reaxys.com/reaxys/secured/hopinto.do?context=S&query=IDE.XRN=114338&database=RX&origin= Universidade_Nova_de_Lisboa &ln=
114512	OC1=C2N=CC=CC2=CC=C1	https://www.reaxys.com/reaxys/secured/hopinto.do?context=S&query=IDE.XRN=114512&database=RX&origin= Universidade_Nova_de_Lisboa &ln=
114621	CSC(=O)C1=CC=NC=C1	https://www.reaxys.com/reaxys/secured/hopinto.do?context=S&query=IDE.XRN=114621&database=RX&origin= Universidade_Nova_de_Lisboa &ln=
114691	CN1C=NC2=C1C=CC=C2	https://www.reaxys.com/reaxys/secured/hopinto.do?context=S&query=IDE.XRN=114691&database=RX&origin= Universidade_Nova_de_Lisboa &ln=
114750	BrC1=C2NC=CC2=CC=C1	https://www.reaxys.com/reaxys/secured/hopinto.do?context=S&query=IDE.XRN=114750&database=RX&origin= Universidade_Nova_de_Lisboa &ln=
114805	CC1=CC=C(C=C1)C1=CSC=C1	https://www.reaxys.com/reaxys/secured/hopinto.do?context=S&query=IDE.XRN=114805&database=RX&origin= Universidade_Nova_de_Lisboa &ln=
114880	ClC1=C2C=CNC2=CC=C1	https://www.reaxys.com/reaxys/secured/hopinto.do?context=S&query=IDE.XRN=114880&database=RX&origin= Universidade_Nova_de_Lisboa &ln=
114905	OC1=C2C=CNC2=CC=C1	https://www.reaxys.com/reaxys/secured/hopinto.do?context=S&query=IDE.XRN=114905&database=RX&origin= Universidade_Nova_de_Lisboa &ln=
115010	O=C1NCC2=CC=CC=C12	https://www.reaxys.com/reaxys/secured/hopinto.do?context=S&query=IDE.XRN=115010&database=RX&origin= Universidade_Nova_de_Lisboa &ln=
115187	CC1=NC2=CC(O)=CC=C2C=C1	https://www.reaxys.com/reaxys/secured/hopinto.do?context=S&query=IDE.XRN=115187&database=RX&origin= Universidade_Nova_de_Lisboa &ln=
115447	CCCC1=CC2=CC=CC=C2C=N1	https://www.reaxys.com/reaxys/secured/hopinto.do?context=S&query=IDE.XRN=115447&database=RX&origin= Universidade_Nova_de_Lisboa &ln=
115492	CN1C(=O)C=C(C)C1=O	https://www.reaxys.com/reaxys/secured/hopinto.do?context=S&query=IDE.XRN=115492&database=RX&origin= Universidade_Nova_de_Lisboa &ln=
115612	NC1=NC=CC=C1C#N	https://www.reaxys.com/reaxys/secured/hopinto.do?context=S&query=IDE.XRN=115612&database=RX&origin= Universidade_Nova_de_Lisboa &ln=
115647	CC1=CC(=O)NC(=O)N1	https://www.reaxys.com/reaxys/secured/hopinto.do?context=S&query=IDE.XRN=115647&database=RX&origin= Universidade_Nova_de_Lisboa &ln=
115772	ClC1=NC=CC=C1C#N	https://www.reaxys.com/reaxys/secured/hopinto.do?context=S&query=IDE.XRN=115772&database=RX&origin= Universidade_Nova_de_Lisboa &ln=
115815	CN1N=C(Cl)C=CC1=O	https://www.reaxys.com/reaxys/secured/hopinto.do?context=S&query=IDE.XRN=115815&database=RX&origin= Universidade_Nova_de_Lisboa &ln=
116009	OC(=O)C1=NC=C(O)C=C1	https://www.reaxys.com/reaxys/secured/hopinto.do?context=S&query=IDE.XRN=116009&database=RX&origin= Universidade_Nova_de_Lisboa &ln=
116010	NC1=CN=C(C=C1)C(O)=O	https://www.reaxys.com/reaxys/secured/hopinto.do?context=S&query=IDE.XRN=116010&database=RX&origin= Universidade_Nova_de_Lisboa &ln=
116013	OC(=O)C1=NC=C(Br)C=C1	https://www.reaxys.com/reaxys/secured/hopinto.do?context=S&query=IDE.XRN=116013&database=RX&origin= Universidade_Nova_de_Lisboa &ln=
116014	OC(=O)C1=NC=C(I)C=C1	https://www.reaxys.com/reaxys/secured/hopinto.do?context=S&query=IDE.XRN=116014&database=RX&origin= Universidade_Nova_de_Lisboa &ln=
116081	CN1N=C(C)C(C=O)=C1C	https://www.reaxys.com/reaxys/secured/hopinto.do?context=S&query=IDE.XRN=116081&database=RX&origin= Universidade_Nova_de_Lisboa &ln=
116182	CC1=C(NC=C1)C(O)=O	https://www.reaxys.com/reaxys/secured/hopinto.do?context=S&query=IDE.XRN=116182&database=RX&origin= Universidade_Nova_de_Lisboa &ln=
116397	COC1=CN=CNC1=O	https://www.reaxys.com/reaxys/secured/hopinto.do?context=S&query=IDE.XRN=116397&database=RX&origin= Universidade_Nova_de_Lisboa &ln=
116452	CC1=NC2=C(O1)C=CC(C)=C2	https://www.reaxys.com/reaxys/secured/hopinto.do?context=S&query=IDE.XRN=116452&database=RX&origin= Universidade_Nova_de_Lisboa &ln=
116483	COC1=CC=C2C=CNC2=C1	https://www.reaxys.com/reaxys/secured/hopinto.do?context=S&query=IDE.XRN=116483&database=RX&origin= Universidade_Nova_de_Lisboa &ln=
116505	CN1C=CC(=O)NC1=O	https://www.reaxys.com/reaxys/secured/hopinto.do?context=S&query=IDE.XRN=116505&database=RX&origin= Universidade_Nova_de_Lisboa &ln=
116506	CN1C=CC(=S)NC1=O	https://www.reaxys.com/reaxys/secured/hopinto.do?context=S&query=IDE.XRN=116506&database=RX&origin= Universidade_Nova_de_Lisboa &ln=
116507	CCOC(=O)C1=CNC=C1C	https://www.reaxys.com/reaxys/secured/hopinto.do?context=S&query=IDE.XRN=116507&database=RX&origin= Universidade_Nova_de_Lisboa &ln=
116525	NC1=NC2=CC=CC=C2N1	https://www.reaxys.com/reaxys/secured/hopinto.do?context=S&query=IDE.XRN=116525&database=RX&origin= Universidade_Nova_de_Lisboa &ln=
116526	ClC1=NC2=CC=CC=C2N1	https://www.reaxys.com/reaxys/secured/hopinto.do?context=S&query=IDE.XRN=116526&database=RX&origin= Universidade_Nova_de_Lisboa &ln=
116564	C=C(C1=CC=CS1)C1=CC=CC=C1	https://www.reaxys.com/reaxys/secured/hopinto.do?context=S&query=IDE.XRN=116564&database=RX&origin= Universidade_Nova_de_Lisboa &ln=
116595	CC1=C(C)C=C2N=CNC2=C1	https://www.reaxys.com/reaxys/secured/hopinto.do?context=S&query=IDE.XRN=116595&database=RX&origin= Universidade_Nova_de_Lisboa &ln=
116759	N#C\C(=C/C1=CC=CN1)C#N	https://www.reaxys.com/reaxys/secured/hopinto.do?context=S&query=IDE.XRN=116759&database=RX&origin= Universidade_Nova_de_Lisboa &ln=
117001	CC1(C)OC(N)=NC1=O	https://www.reaxys.com/reaxys/secured/hopinto.do?context=S&query=IDE.XRN=117001&database=RX&origin= Universidade_Nova_de_Lisboa &ln=
117093	CCC1=COC2=CC=CC=C12	https://www.reaxys.com/reaxys/secured/hopinto.do?context=S&query=IDE.XRN=117093&database=RX&origin= Universidade_Nova_de_Lisboa &ln=
117187	CC1=CC=C(OCC2CO2)C=C1	https://www.reaxys.com/reaxys/secured/hopinto.do?context=S&query=IDE.XRN=117187&database=RX&origin= Universidade_Nova_de_Lisboa &ln=
117248	C(C1=CC=CO1)C1=CC=CC=C1	https://www.reaxys.com/reaxys/secured/hopinto.do?context=S&query=IDE.XRN=117248&database=RX&origin= Universidade_Nova_de_Lisboa &ln=
117309	NC1=CC=C2N=CC=NC2=C1	https://www.reaxys.com/reaxys/secured/hopinto.do?context=S&query=IDE.XRN=117309&database=RX&origin= Universidade_Nova_de_Lisboa &ln=
117469	CC(C)C1=C(N=CN1)C(C)C	https://www.reaxys.com/reaxys/secured/hopinto.do?context=S&query=IDE.XRN=117469&database=RX&origin= Universidade_Nova_de_Lisboa &ln=
117758	CN1C(=O)C=C(C)N=C1C	https://www.reaxys.com/reaxys/secured/hopinto.do?context=S&query=IDE.XRN=117758&database=RX&origin= Universidade_Nova_de_Lisboa &ln=
117780	CCCCN1C=CC=CC1=O	https://www.reaxys.com/reaxys/secured/hopinto.do?context=S&query=IDE.XRN=117780&database=RX&origin= Universidade_Nova_de_Lisboa &ln=
117879	CCOC(=O)C1=CC(C)=C(C)N1	https://www.reaxys.com/reaxys/secured/hopinto.do?context=S&query=IDE.XRN=117879&database=RX&origin= Universidade_Nova_de_Lisboa &ln=
117910	CC(=O)C1=CC2=C(O1)C=CC=C2	https://www.reaxys.com/reaxys/secured/hopinto.do?context=S&query=IDE.XRN=117910&database=RX&origin= Universidade_Nova_de_Lisboa &ln=
117933	CC1=CC(=O)C2=C(O1)C=CC=C2	https://www.reaxys.com/reaxys/secured/hopinto.do?context=S&query=IDE.XRN=117933&database=RX&origin= Universidade_Nova_de_Lisboa &ln=
118019	CCC1=C(C)C(=O)NC1=O	https://www.reaxys.com/reaxys/secured/hopinto.do?context=S&query=IDE.XRN=118019&database=RX&origin= Universidade_Nova_de_Lisboa &ln=
118063	CC1=C2OCCC(=O)C2=CC=C1	https://www.reaxys.com/reaxys/secured/hopinto.do?context=S&query=IDE.XRN=118063&database=RX&origin= Universidade_Nova_de_Lisboa &ln=
118087	CC1=C(Br)NC(C=O)=C1C	https://www.reaxys.com/reaxys/secured/hopinto.do?context=S&query=IDE.XRN=118087&database=RX&origin= Universidade_Nova_de_Lisboa &ln=
118089	CC1=NOC(C)(C)C\1=N/O	https://www.reaxys.com/reaxys/secured/hopinto.do?context=S&query=IDE.XRN=118089&database=RX&origin= Universidade_Nova_de_Lisboa &ln=
118195	CC(=O)NC1=NC=CS1	https://www.reaxys.com/reaxys/secured/hopinto.do?context=S&query=IDE.XRN=118195&database=RX&origin= Universidade_Nova_de_Lisboa &ln=
118363	ClC(=O)C1=CC=C(Br)O1	https://www.reaxys.com/reaxys/secured/hopinto.do?context=S&query=IDE.XRN=118363&database=RX&origin= Universidade_Nova_de_Lisboa &ln=
118480	C\N=C\C1=CNC2=CC=CC=C12	https://www.reaxys.com/reaxys/secured/hopinto.do?context=S&query=IDE.XRN=118480&database=RX&origin= Universidade_Nova_de_Lisboa &ln=
118555	N#C\C(=C/C1=CC=CN=C1)C#N	https://www.reaxys.com/reaxys/secured/hopinto.do?context=S&query=IDE.XRN=118555&database=RX&origin= Universidade_Nova_de_Lisboa &ln=
118706	CC1=NC2=CC(C)=C(C)C=C2N1	https://www.reaxys.com/reaxys/secured/hopinto.do?context=S&query=IDE.XRN=118706&database=RX&origin= Universidade_Nova_de_Lisboa &ln=
118756	CC1=CC=C2OC=CC(=O)C2=C1	https://www.reaxys.com/reaxys/secured/hopinto.do?context=S&query=IDE.XRN=118756&database=RX&origin= Universidade_Nova_de_Lisboa &ln=
118779	CC1=CC=C2OCCC(=O)C2=C1	https://www.reaxys.com/reaxys/secured/hopinto.do?context=S&query=IDE.XRN=118779&database=RX&origin= Universidade_Nova_de_Lisboa &ln=
118836	ClC1=CC=C(C=C1)C1=CC=CO1	https://www.reaxys.com/reaxys/secured/hopinto.do?context=S&query=IDE.XRN=118836&database=RX&origin= Universidade_Nova_de_Lisboa &ln=
118854	COC1=NN=C(Cl)C=C1	https://www.reaxys.com/reaxys/secured/hopinto.do?context=S&query=IDE.XRN=118854&database=RX&origin= Universidade_Nova_de_Lisboa &ln=
118903	NN1C=NC2=CC=CC=C12	https://www.reaxys.com/reaxys/secured/hopinto.do?context=S&query=IDE.XRN=118903&database=RX&origin= Universidade_Nova_de_Lisboa &ln=
118946	NC1=CC=CC2=C1SC=N2	https://www.reaxys.com/reaxys/secured/hopinto.do?context=S&query=IDE.XRN=118946&database=RX&origin= Universidade_Nova_de_Lisboa &ln=
119013	S=C1NCCCCCCCCN1	https://www.reaxys.com/reaxys/secured/hopinto.do?context=S&query=IDE.XRN=119013&database=RX&origin= Universidade_Nova_de_Lisboa &ln=
119095	CC1=CC=C2C=CC=NC2=C1O	https://www.reaxys.com/reaxys/secured/hopinto.do?context=S&query=IDE.XRN=119095&database=RX&origin= Universidade_Nova_de_Lisboa &ln=
119194	CC1=NC2=C(O)C=CC=C2C=C1	https://www.reaxys.com/reaxys/secured/hopinto.do?context=S&query=IDE.XRN=119194&database=RX&origin= Universidade_Nova_de_Lisboa &ln=
119299	NNC(=O)C1=CC=CN=C1	https://www.reaxys.com/reaxys/secured/hopinto.do?context=S&query=IDE.XRN=119299&database=RX&origin= Universidade_Nova_de_Lisboa &ln=
119441	CC(=O)CC(=O)C1=CC=CN=C1	https://www.reaxys.com/reaxys/secured/hopinto.do?context=S&query=IDE.XRN=119441&database=RX&origin= Universidade_Nova_de_Lisboa &ln=
119454	CC(=O)CC(=O)C1=CC=NC=C1	https://www.reaxys.com/reaxys/secured/hopinto.do?context=S&query=IDE.XRN=119454&database=RX&origin= Universidade_Nova_de_Lisboa &ln=
119496	CC(=O)CC(=O)C1=NC=CC=C1	https://www.reaxys.com/reaxys/secured/hopinto.do?context=S&query=IDE.XRN=119496&database=RX&origin= Universidade_Nova_de_Lisboa &ln=
119510	O=C1NSC2=C1C=CC=C2	https://www.reaxys.com/reaxys/secured/hopinto.do?context=S&query=IDE.XRN=119510&database=RX&origin= Universidade_Nova_de_Lisboa &ln=
119730	CC1=NC2=CC(N)=CC=C2N=C1	https://www.reaxys.com/reaxys/secured/hopinto.do?context=S&query=IDE.XRN=119730&database=RX&origin= Universidade_Nova_de_Lisboa &ln=
119935	CC1(C)CCCC(C)(C)N1N=O	https://www.reaxys.com/reaxys/secured/hopinto.do?context=S&query=IDE.XRN=119935&database=RX&origin= Universidade_Nova_de_Lisboa &ln=
120200	C1=CC2=CC3=C(C=CC=C3)N=C2C=C1	https://www.reaxys.com/reaxys/secured/hopinto.do?context=S&query=IDE.XRN=120200&database=RX&origin= Universidade_Nova_de_Lisboa &ln=
120324	CN1CCC(=O)N=C1N	https://www.reaxys.com/reaxys/secured/hopinto.do?context=S&query=IDE.XRN=120324&database=RX&origin= Universidade_Nova_de_Lisboa &ln=
120344	CN1C=NC(C#N)=C1N	https://www.reaxys.com/reaxys/secured/hopinto.do?context=S&query=IDE.XRN=120344&database=RX&origin= Universidade_Nova_de_Lisboa &ln=
120413	CC1=CC=C(C#N)C(N)=N1	https://www.reaxys.com/reaxys/secured/hopinto.do?context=S&query=IDE.XRN=120413&database=RX&origin= Universidade_Nova_de_Lisboa &ln=
120483	CN1N=CC=C1C(O)=O	https://www.reaxys.com/reaxys/secured/hopinto.do?context=S&query=IDE.XRN=120483&database=RX&origin= Universidade_Nova_de_Lisboa &ln=
120508	IC1=CC=C(S1)C1=CC=CC=C1	https://www.reaxys.com/reaxys/secured/hopinto.do?context=S&query=IDE.XRN=120508&database=RX&origin= Universidade_Nova_de_Lisboa &ln=
120548	CN1C=CS\C1=N\N=O	https://www.reaxys.com/reaxys/secured/hopinto.do?context=S&query=IDE.XRN=120548&database=RX&origin= Universidade_Nova_de_Lisboa &ln=
120570	C\C=C1/NC(=S)NC1=O	https://www.reaxys.com/reaxys/secured/hopinto.do?context=S&query=IDE.XRN=120570&database=RX&origin= Universidade_Nova_de_Lisboa &ln=
120641	CC1=CNC(C(O)=O)=C1C	https://www.reaxys.com/reaxys/secured/hopinto.do?context=S&query=IDE.XRN=120641&database=RX&origin= Universidade_Nova_de_Lisboa &ln=
120666	O1C=CC=C1C=NC1=CC=CC=C1	https://www.reaxys.com/reaxys/secured/hopinto.do?context=S&query=IDE.XRN=120666&database=RX&origin= Universidade_Nova_de_Lisboa &ln=
120759	CNC1=NC(=O)N(C)C=C1	https://www.reaxys.com/reaxys/secured/hopinto.do?context=S&query=IDE.XRN=120759&database=RX&origin= Universidade_Nova_de_Lisboa &ln=
120788	COC1=CC=C(OC)N=N1	https://www.reaxys.com/reaxys/secured/hopinto.do?context=S&query=IDE.XRN=120788&database=RX&origin= Universidade_Nova_de_Lisboa &ln=
120816	ClCC1=NC2=C(N1)C=CC=C2	https://www.reaxys.com/reaxys/secured/hopinto.do?context=S&query=IDE.XRN=120816&database=RX&origin= Universidade_Nova_de_Lisboa &ln=
120832	C1CSC(O1)C1=CC=CC=C1	https://www.reaxys.com/reaxys/secured/hopinto.do?context=S&query=IDE.XRN=120832&database=RX&origin= Universidade_Nova_de_Lisboa &ln=
120881	CC1=C(Cl)NC2=CC=CC=C12	https://www.reaxys.com/reaxys/secured/hopinto.do?context=S&query=IDE.XRN=120881&database=RX&origin= Universidade_Nova_de_Lisboa &ln=
121109	CC1=CC(N)=C(Br)C(C)=N1	https://www.reaxys.com/reaxys/secured/hopinto.do?context=S&query=IDE.XRN=121109&database=RX&origin= Universidade_Nova_de_Lisboa &ln=
121152	OC1=C(C=CC=C1)C1=NC=CC=C1	https://www.reaxys.com/reaxys/secured/hopinto.do?context=S&query=IDE.XRN=121152&database=RX&origin= Universidade_Nova_de_Lisboa &ln=
121156	O1C=CC=C1\C=C\C1=NC=CC=C1	https://www.reaxys.com/reaxys/secured/hopinto.do?context=S&query=IDE.XRN=121156&database=RX&origin= Universidade_Nova_de_Lisboa &ln=
121181	CC1=C(C=O)C2=CC=CC=C2O1	https://www.reaxys.com/reaxys/secured/hopinto.do?context=S&query=IDE.XRN=121181&database=RX&origin= Universidade_Nova_de_Lisboa &ln=
121263	OCC1=NC2=CC=CC=C2N1	https://www.reaxys.com/reaxys/secured/hopinto.do?context=S&query=IDE.XRN=121263&database=RX&origin= Universidade_Nova_de_Lisboa &ln=
121316	CN1C=CN=C1C1=CC=CC=C1	https://www.reaxys.com/reaxys/secured/hopinto.do?context=S&query=IDE.XRN=121316&database=RX&origin= Universidade_Nova_de_Lisboa &ln=
121318	CN1C(=O)C=CC2=CC=CC=C12	https://www.reaxys.com/reaxys/secured/hopinto.do?context=S&query=IDE.XRN=121318&database=RX&origin= Universidade_Nova_de_Lisboa &ln=
121345	CN1N=CC=C1C1=CC=CC=C1	https://www.reaxys.com/reaxys/secured/hopinto.do?context=S&query=IDE.XRN=121345&database=RX&origin= Universidade_Nova_de_Lisboa &ln=
121346	CN1C=NC=C1C1=CC=CC=C1	https://www.reaxys.com/reaxys/secured/hopinto.do?context=S&query=IDE.XRN=121346&database=RX&origin= Universidade_Nova_de_Lisboa &ln=
121373	NC1=C(N)C(=S)NC=N1	https://www.reaxys.com/reaxys/secured/hopinto.do?context=S&query=IDE.XRN=121373&database=RX&origin= Universidade_Nova_de_Lisboa &ln=
121508	BrC1=C(Br)C(=O)NC1=O	https://www.reaxys.com/reaxys/secured/hopinto.do?context=S&query=IDE.XRN=121508&database=RX&origin= Universidade_Nova_de_Lisboa &ln=
121784	OCC1=CC=C(O1)C(O)=O	https://www.reaxys.com/reaxys/secured/hopinto.do?context=S&query=IDE.XRN=121784&database=RX&origin= Universidade_Nova_de_Lisboa &ln=
121788	NCC1=NC2=CC=CC=C2N1	https://www.reaxys.com/reaxys/secured/hopinto.do?context=S&query=IDE.XRN=121788&database=RX&origin= Universidade_Nova_de_Lisboa &ln=
122151	ClC1=CC=C(OCC2CO2)C=C1	https://www.reaxys.com/reaxys/secured/hopinto.do?context=S&query=IDE.XRN=122151&database=RX&origin= Universidade_Nova_de_Lisboa &ln=
122162	COC1=CN=C(C=C1)C(O)=O	https://www.reaxys.com/reaxys/secured/hopinto.do?context=S&query=IDE.XRN=122162&database=RX&origin= Universidade_Nova_de_Lisboa &ln=
122247	CN1C=CC(=O)C2=C1C=CC=C2	https://www.reaxys.com/reaxys/secured/hopinto.do?context=S&query=IDE.XRN=122247&database=RX&origin= Universidade_Nova_de_Lisboa &ln=
122248	CN1C=CC(=S)C2=CC=CC=C12	https://www.reaxys.com/reaxys/secured/hopinto.do?context=S&query=IDE.XRN=122248&database=RX&origin= Universidade_Nova_de_Lisboa &ln=
122445	CC1=C(Cl)C2=CC=CC=C2N1	https://www.reaxys.com/reaxys/secured/hopinto.do?context=S&query=IDE.XRN=122445&database=RX&origin= Universidade_Nova_de_Lisboa &ln=
122456	COC1=C2C=CNC2=CC=C1	https://www.reaxys.com/reaxys/secured/hopinto.do?context=S&query=IDE.XRN=122456&database=RX&origin= Universidade_Nova_de_Lisboa &ln=
122514	CN1C=CC(=N1)C1=CC=CC=C1	https://www.reaxys.com/reaxys/secured/hopinto.do?context=S&query=IDE.XRN=122514&database=RX&origin= Universidade_Nova_de_Lisboa &ln=
122535	COC1=NCC2=CC=CC=C12	https://www.reaxys.com/reaxys/secured/hopinto.do?context=S&query=IDE.XRN=122535&database=RX&origin= Universidade_Nova_de_Lisboa &ln=
122570	CC1=CC=C2CC(=O)OC2=C1	https://www.reaxys.com/reaxys/secured/hopinto.do?context=S&query=IDE.XRN=122570&database=RX&origin= Universidade_Nova_de_Lisboa &ln=
122580	CC(=O)C1=COC2=CC=CC=C12	https://www.reaxys.com/reaxys/secured/hopinto.do?context=S&query=IDE.XRN=122580&database=RX&origin= Universidade_Nova_de_Lisboa &ln=
122625	CC1=CC=C2C=CC(=O)OC2=C1	https://www.reaxys.com/reaxys/secured/hopinto.do?context=S&query=IDE.XRN=122625&database=RX&origin= Universidade_Nova_de_Lisboa &ln=
122654	CC1=NOC(=C1)C1=CC=CC=C1	https://www.reaxys.com/reaxys/secured/hopinto.do?context=S&query=IDE.XRN=122654&database=RX&origin= Universidade_Nova_de_Lisboa &ln=
122778	CC1=CC=C2OC(=S)C=CC2=C1	https://www.reaxys.com/reaxys/secured/hopinto.do?context=S&query=IDE.XRN=122778&database=RX&origin= Universidade_Nova_de_Lisboa &ln=
122933	CC1=CC2=C(C=C1C)N=NN2	https://www.reaxys.com/reaxys/secured/hopinto.do?context=S&query=IDE.XRN=122933&database=RX&origin= Universidade_Nova_de_Lisboa &ln=
122943	CN1C=NC(=C1)C1=CC=CC=C1	https://www.reaxys.com/reaxys/secured/hopinto.do?context=S&query=IDE.XRN=122943&database=RX&origin= Universidade_Nova_de_Lisboa &ln=
122995	CN1C=C(C=N1)C1=CC=CC=C1	https://www.reaxys.com/reaxys/secured/hopinto.do?context=S&query=IDE.XRN=122995&database=RX&origin= Universidade_Nova_de_Lisboa &ln=
123402	CC(=O)OCCN1C=CC=C1	https://www.reaxys.com/reaxys/secured/hopinto.do?context=S&query=IDE.XRN=123402&database=RX&origin= Universidade_Nova_de_Lisboa &ln=
123595	O=C1NC2=C(C=CC=C2)N=N1	https://www.reaxys.com/reaxys/secured/hopinto.do?context=S&query=IDE.XRN=123595&database=RX&origin= Universidade_Nova_de_Lisboa &ln=
123611	CC1(O)OC(=O)C2=CC=CC=C12	https://www.reaxys.com/reaxys/secured/hopinto.do?context=S&query=IDE.XRN=123611&database=RX&origin= Universidade_Nova_de_Lisboa &ln=
123624	CC(=C)C1CC2=CC=CC=C2O1	https://www.reaxys.com/reaxys/secured/hopinto.do?context=S&query=IDE.XRN=123624&database=RX&origin= Universidade_Nova_de_Lisboa &ln=
123744	COCC1=CC=C(O1)C=O	https://www.reaxys.com/reaxys/secured/hopinto.do?context=S&query=IDE.XRN=123744&database=RX&origin= Universidade_Nova_de_Lisboa &ln=
123749	CC1=CC2=C(C=C1C)N=C(N)N2	https://www.reaxys.com/reaxys/secured/hopinto.do?context=S&query=IDE.XRN=123749&database=RX&origin= Universidade_Nova_de_Lisboa &ln=
124078	C(C1=CC=CS1)C1=CC=CS1	https://www.reaxys.com/reaxys/secured/hopinto.do?context=S&query=IDE.XRN=124078&database=RX&origin= Universidade_Nova_de_Lisboa &ln=
124110	CC1=NC2=CC(O)=CC=C2C(C)=C1	https://www.reaxys.com/reaxys/secured/hopinto.do?context=S&query=IDE.XRN=124110&database=RX&origin= Universidade_Nova_de_Lisboa &ln=
124218	ClC1=CC2=C(OCCC2=O)C=C1	https://www.reaxys.com/reaxys/secured/hopinto.do?context=S&query=IDE.XRN=124218&database=RX&origin= Universidade_Nova_de_Lisboa &ln=
124414	CN1C=NC(N)=C1C#N	https://www.reaxys.com/reaxys/secured/hopinto.do?context=S&query=IDE.XRN=124414&database=RX&origin= Universidade_Nova_de_Lisboa &ln=
124483	N1N=NN=C1C1=CC=CC=C1	https://www.reaxys.com/reaxys/secured/hopinto.do?context=S&query=IDE.XRN=124483&database=RX&origin= Universidade_Nova_de_Lisboa &ln=
124603	CC1=NC2=CC=CC=C2C(=O)N1	https://www.reaxys.com/reaxys/secured/hopinto.do?context=S&query=IDE.XRN=124603&database=RX&origin= Universidade_Nova_de_Lisboa &ln=
124652	O=C1CCOC2=C1C=CC=C2	https://www.reaxys.com/reaxys/secured/hopinto.do?context=S&query=IDE.XRN=124652&database=RX&origin= Universidade_Nova_de_Lisboa &ln=
124653	O=C1CCSC2=C1C=CC=C2	https://www.reaxys.com/reaxys/secured/hopinto.do?context=S&query=IDE.XRN=124653&database=RX&origin= Universidade_Nova_de_Lisboa &ln=
124677	CCOC(=O)C1=NC=CC=C1N	https://www.reaxys.com/reaxys/secured/hopinto.do?context=S&query=IDE.XRN=124677&database=RX&origin= Universidade_Nova_de_Lisboa &ln=
124719	NC1=NON=C1C(O)=O	https://www.reaxys.com/reaxys/secured/hopinto.do?context=S&query=IDE.XRN=124719&database=RX&origin= Universidade_Nova_de_Lisboa &ln=
124724	CN1N=CC=C(C#N)C1=O	https://www.reaxys.com/reaxys/secured/hopinto.do?context=S&query=IDE.XRN=124724&database=RX&origin= Universidade_Nova_de_Lisboa &ln=
124764	CC(C)OC(=O)C1=CC=NC=C1	https://www.reaxys.com/reaxys/secured/hopinto.do?context=S&query=IDE.XRN=124764&database=RX&origin= Universidade_Nova_de_Lisboa &ln=
124929	OC1=CC=C2N=CC=CC2=C1Br	https://www.reaxys.com/reaxys/secured/hopinto.do?context=S&query=IDE.XRN=124929&database=RX&origin= Universidade_Nova_de_Lisboa &ln=
124960	CN1C(C)=CC2=CC=CC=C2C1=O	https://www.reaxys.com/reaxys/secured/hopinto.do?context=S&query=IDE.XRN=124960&database=RX&origin= Universidade_Nova_de_Lisboa &ln=
125017	CC1=C2OC(CO)CC2=CC=C1	https://www.reaxys.com/reaxys/secured/hopinto.do?context=S&query=IDE.XRN=125017&database=RX&origin= Universidade_Nova_de_Lisboa &ln=
125218	CCOC(=O)C1=C(C)C(C)=CN1	https://www.reaxys.com/reaxys/secured/hopinto.do?context=S&query=IDE.XRN=125218&database=RX&origin= Universidade_Nova_de_Lisboa &ln=
125320	CC1=CC=C(S1)C1=CC=C(C)S1	https://www.reaxys.com/reaxys/secured/hopinto.do?context=S&query=IDE.XRN=125320&database=RX&origin= Universidade_Nova_de_Lisboa &ln=
125553	OCCC1=CNC2=C1C=CC=C2	https://www.reaxys.com/reaxys/secured/hopinto.do?context=S&query=IDE.XRN=125553&database=RX&origin= Universidade_Nova_de_Lisboa &ln=
125563	CCOC1=NCC2=CC=CC=C12	https://www.reaxys.com/reaxys/secured/hopinto.do?context=S&query=IDE.XRN=125563&database=RX&origin= Universidade_Nova_de_Lisboa &ln=
125591	NNC1=CC=C(Cl)N=N1	https://www.reaxys.com/reaxys/secured/hopinto.do?context=S&query=IDE.XRN=125591&database=RX&origin= Universidade_Nova_de_Lisboa &ln=
125612	CC1=CC=C(C=C1)N=CC1=CC=CO1	https://www.reaxys.com/reaxys/secured/hopinto.do?context=S&query=IDE.XRN=125612&database=RX&origin= Universidade_Nova_de_Lisboa &ln=
125618	COC1=CC=C(C=C1)C1=CSC=C1	https://www.reaxys.com/reaxys/secured/hopinto.do?context=S&query=IDE.XRN=125618&database=RX&origin= Universidade_Nova_de_Lisboa &ln=
125709	O=CC1=CN(N=C1)C1=CC=CC=C1	https://www.reaxys.com/reaxys/secured/hopinto.do?context=S&query=IDE.XRN=125709&database=RX&origin= Universidade_Nova_de_Lisboa &ln=
125810	NC1=NC2=CC=CC=C2N=C1N	https://www.reaxys.com/reaxys/secured/hopinto.do?context=S&query=IDE.XRN=125810&database=RX&origin= Universidade_Nova_de_Lisboa &ln=
126076	ClC1=C(Cl)N=C2C=CC=CC2=N1	https://www.reaxys.com/reaxys/secured/hopinto.do?context=S&query=IDE.XRN=126076&database=RX&origin= Universidade_Nova_de_Lisboa &ln=
126317	CC1=CC(OCC2CO2)=CC=C1	https://www.reaxys.com/reaxys/secured/hopinto.do?context=S&query=IDE.XRN=126317&database=RX&origin= Universidade_Nova_de_Lisboa &ln=
126360	CC1(C)NN=C(S1)C1=CC=CC=C1	https://www.reaxys.com/reaxys/secured/hopinto.do?context=S&query=IDE.XRN=126360&database=RX&origin= Universidade_Nova_de_Lisboa &ln=
126500	C1=CC2=NC3=CC=CC=C3N=C2C=C1	https://www.reaxys.com/reaxys/secured/hopinto.do?context=S&query=IDE.XRN=126500&database=RX&origin= Universidade_Nova_de_Lisboa &ln=
126562	C(\C=C\C1=CC=CC=C1)C1=CC=CO1	https://www.reaxys.com/reaxys/secured/hopinto.do?context=S&query=IDE.XRN=126562&database=RX&origin= Universidade_Nova_de_Lisboa &ln=
126898	NC1=CN=NC(Cl)=C1Cl	https://www.reaxys.com/reaxys/secured/hopinto.do?context=S&query=IDE.XRN=126898&database=RX&origin= Universidade_Nova_de_Lisboa &ln=
126935	NC1=NC=NC(N)=C1Br	https://www.reaxys.com/reaxys/secured/hopinto.do?context=S&query=IDE.XRN=126935&database=RX&origin= Universidade_Nova_de_Lisboa &ln=
127003	O1C=CC=C1\C=N\C1=NC=CC=C1	https://www.reaxys.com/reaxys/secured/hopinto.do?context=S&query=IDE.XRN=127003&database=RX&origin= Universidade_Nova_de_Lisboa &ln=
127046	CC1=C(C)C(C)=C(S1)C(O)=O	https://www.reaxys.com/reaxys/secured/hopinto.do?context=S&query=IDE.XRN=127046&database=RX&origin= Universidade_Nova_de_Lisboa &ln=
127118	NC1=C(Cl)N=NC=C1Cl	https://www.reaxys.com/reaxys/secured/hopinto.do?context=S&query=IDE.XRN=127118&database=RX&origin= Universidade_Nova_de_Lisboa &ln=
127134	N(C1=CC=CN=C1)C1=CC=CN=C1	https://www.reaxys.com/reaxys/secured/hopinto.do?context=S&query=IDE.XRN=127134&database=RX&origin= Universidade_Nova_de_Lisboa &ln=
127155	CCC1=CC(C)(CC)NC(=S)N1	https://www.reaxys.com/reaxys/secured/hopinto.do?context=S&query=IDE.XRN=127155&database=RX&origin= Universidade_Nova_de_Lisboa &ln=
127172	FC1=CNC(=O)NC1=O	https://www.reaxys.com/reaxys/secured/hopinto.do?context=S&query=IDE.XRN=127172&database=RX&origin= Universidade_Nova_de_Lisboa &ln=
127173	ClC1=CNC(=O)NC1=O	https://www.reaxys.com/reaxys/secured/hopinto.do?context=S&query=IDE.XRN=127173&database=RX&origin= Universidade_Nova_de_Lisboa &ln=
127176	BrC1=CNC(=O)NC1=O	https://www.reaxys.com/reaxys/secured/hopinto.do?context=S&query=IDE.XRN=127176&database=RX&origin= Universidade_Nova_de_Lisboa &ln=
127228	S1C=CC=C1\C=N\C1=NC=CC=C1	https://www.reaxys.com/reaxys/secured/hopinto.do?context=S&query=IDE.XRN=127228&database=RX&origin= Universidade_Nova_de_Lisboa &ln=
127379	CC1=CSC(NC(N)=S)=N1	https://www.reaxys.com/reaxys/secured/hopinto.do?context=S&query=IDE.XRN=127379&database=RX&origin= Universidade_Nova_de_Lisboa &ln=
127380	CCN1C(C)=NC2=CC=CC=C12	https://www.reaxys.com/reaxys/secured/hopinto.do?context=S&query=IDE.XRN=127380&database=RX&origin= Universidade_Nova_de_Lisboa &ln=
127405	OC1=CC=C2OCOC2=C1	https://www.reaxys.com/reaxys/secured/hopinto.do?context=S&query=IDE.XRN=127405&database=RX&origin= Universidade_Nova_de_Lisboa &ln=
127493	CC1=NOC(=C1)C1=NC=CC=C1	https://www.reaxys.com/reaxys/secured/hopinto.do?context=S&query=IDE.XRN=127493&database=RX&origin= Universidade_Nova_de_Lisboa &ln=
127519	OC1=C2N=C(C=O)C=CC2=CC=C1	https://www.reaxys.com/reaxys/secured/hopinto.do?context=S&query=IDE.XRN=127519&database=RX&origin= Universidade_Nova_de_Lisboa &ln=
127683	OC1=CC=C2C=CC(=O)OC2=C1	https://www.reaxys.com/reaxys/secured/hopinto.do?context=S&query=IDE.XRN=127683&database=RX&origin= Universidade_Nova_de_Lisboa &ln=
127838	CC(=C)C1=NC(N)=NC(N)=N1	https://www.reaxys.com/reaxys/secured/hopinto.do?context=S&query=IDE.XRN=127838&database=RX&origin= Universidade_Nova_de_Lisboa &ln=
127863	CN1C=NC(C(N)=S)=C1N	https://www.reaxys.com/reaxys/secured/hopinto.do?context=S&query=IDE.XRN=127863&database=RX&origin= Universidade_Nova_de_Lisboa &ln=
127944	CCC1=C(CC)C(=O)NC1=O	https://www.reaxys.com/reaxys/secured/hopinto.do?context=S&query=IDE.XRN=127944&database=RX&origin= Universidade_Nova_de_Lisboa &ln=
128032	OC1=CC2=CC=CC=C2OC1=O	https://www.reaxys.com/reaxys/secured/hopinto.do?context=S&query=IDE.XRN=128032&database=RX&origin= Universidade_Nova_de_Lisboa &ln=
128285	OCC1CC2=CC=CC=C2O1	https://www.reaxys.com/reaxys/secured/hopinto.do?context=S&query=IDE.XRN=128285&database=RX&origin= Universidade_Nova_de_Lisboa &ln=
128370	O=C1NC=C(N1)C1=CC=CC=C1	https://www.reaxys.com/reaxys/secured/hopinto.do?context=S&query=IDE.XRN=128370&database=RX&origin= Universidade_Nova_de_Lisboa &ln=
128414	N1C2=CC=CC=C2C2=C1C=NC=C2	https://www.reaxys.com/reaxys/secured/hopinto.do?context=S&query=IDE.XRN=128414&database=RX&origin= Universidade_Nova_de_Lisboa &ln=
128461	N#CCC1=NC2=C(N1)C=CC=C2	https://www.reaxys.com/reaxys/secured/hopinto.do?context=S&query=IDE.XRN=128461&database=RX&origin= Universidade_Nova_de_Lisboa &ln=
128463	CC1=CC(=NO1)C1=NC=CC=C1	https://www.reaxys.com/reaxys/secured/hopinto.do?context=S&query=IDE.XRN=128463&database=RX&origin= Universidade_Nova_de_Lisboa &ln=
128641	COC(=O)C1=CC=C(N)N=C1	https://www.reaxys.com/reaxys/secured/hopinto.do?context=S&query=IDE.XRN=128641&database=RX&origin= Universidade_Nova_de_Lisboa &ln=
128703	CCOC(=O)C1=CC=C(N)O1	https://www.reaxys.com/reaxys/secured/hopinto.do?context=S&query=IDE.XRN=128703&database=RX&origin= Universidade_Nova_de_Lisboa &ln=
128888	COC1=CC=C(OCC2CO2)C=C1	https://www.reaxys.com/reaxys/secured/hopinto.do?context=S&query=IDE.XRN=128888&database=RX&origin= Universidade_Nova_de_Lisboa &ln=
128982	O=CC1=CC=C(S1)C1=CC=CS1	https://www.reaxys.com/reaxys/secured/hopinto.do?context=S&query=IDE.XRN=128982&database=RX&origin= Universidade_Nova_de_Lisboa &ln=
129058	C(CC1=CC=CO1)C1=CC=CO1	https://www.reaxys.com/reaxys/secured/hopinto.do?context=S&query=IDE.XRN=129058&database=RX&origin= Universidade_Nova_de_Lisboa &ln=
129118	OC1=CC=C2C=CC=NC2=C1C=O	https://www.reaxys.com/reaxys/secured/hopinto.do?context=S&query=IDE.XRN=129118&database=RX&origin= Universidade_Nova_de_Lisboa &ln=
129255	CC(=O)C1=C(C)NC2=CC=CC=C12	https://www.reaxys.com/reaxys/secured/hopinto.do?context=S&query=IDE.XRN=129255&database=RX&origin= Universidade_Nova_de_Lisboa &ln=
129434	NC(=O)C1=CNC2=CC=CC=C12	https://www.reaxys.com/reaxys/secured/hopinto.do?context=S&query=IDE.XRN=129434&database=RX&origin= Universidade_Nova_de_Lisboa &ln=
129484	OC(=O)C1=C2C=CNC2=CC=C1	https://www.reaxys.com/reaxys/secured/hopinto.do?context=S&query=IDE.XRN=129484&database=RX&origin= Universidade_Nova_de_Lisboa &ln=
129553	OC1=C2N=CC=C(Cl)C2=CC=C1	https://www.reaxys.com/reaxys/secured/hopinto.do?context=S&query=IDE.XRN=129553&database=RX&origin= Universidade_Nova_de_Lisboa &ln=
129575	OC1=C2N=CC=CC2=C(I)C=C1	https://www.reaxys.com/reaxys/secured/hopinto.do?context=S&query=IDE.XRN=129575&database=RX&origin= Universidade_Nova_de_Lisboa &ln=
129635	C1OC2=C(C=C1)C1=CC=CC=C1C=C2	https://www.reaxys.com/reaxys/secured/hopinto.do?context=S&query=IDE.XRN=129635&database=RX&origin= Universidade_Nova_de_Lisboa &ln=
129695	C1CCC2=NC3=CC=CC=C3N=C2C1	https://www.reaxys.com/reaxys/secured/hopinto.do?context=S&query=IDE.XRN=129695&database=RX&origin= Universidade_Nova_de_Lisboa &ln=
129741	ClC1=CC(=O)OC2=CC=CC=C12	https://www.reaxys.com/reaxys/secured/hopinto.do?context=S&query=IDE.XRN=129741&database=RX&origin= Universidade_Nova_de_Lisboa &ln=
129768	OC1=CC(=O)OC2=CC=CC=C12	https://www.reaxys.com/reaxys/secured/hopinto.do?context=S&query=IDE.XRN=129768&database=RX&origin= Universidade_Nova_de_Lisboa &ln=
129856	OC1=C(C=CC=C1)C1=NC=CS1	https://www.reaxys.com/reaxys/secured/hopinto.do?context=S&query=IDE.XRN=129856&database=RX&origin= Universidade_Nova_de_Lisboa &ln=
130341	C1=CC=C(C=C1)C1=NC2=CC=CC=C2C=C1	https://www.reaxys.com/reaxys/secured/hopinto.do?context=S&query=IDE.XRN=130341&database=RX&origin= Universidade_Nova_de_Lisboa &ln=
130561	CSC1=NC(C)=CC(=O)N1C	https://www.reaxys.com/reaxys/secured/hopinto.do?context=S&query=IDE.XRN=130561&database=RX&origin= Universidade_Nova_de_Lisboa &ln=
130569	CC1=CC=C2OC(CO)CC2=C1	https://www.reaxys.com/reaxys/secured/hopinto.do?context=S&query=IDE.XRN=130569&database=RX&origin= Universidade_Nova_de_Lisboa &ln=
130685	O=C1CCCN1C1=CC=CC=C1	https://www.reaxys.com/reaxys/secured/hopinto.do?context=S&query=IDE.XRN=130685&database=RX&origin= Universidade_Nova_de_Lisboa &ln=
130759	CC1=CC=C2NC(C)(C)C=C(C)C2=C1	https://www.reaxys.com/reaxys/secured/hopinto.do?context=S&query=IDE.XRN=130759&database=RX&origin= Universidade_Nova_de_Lisboa &ln=
130904	CN1C(=O)NC(N)=CC1=O	https://www.reaxys.com/reaxys/secured/hopinto.do?context=S&query=IDE.XRN=130904&database=RX&origin= Universidade_Nova_de_Lisboa &ln=
130993	CC1=CC(C)=C(C#N)C(N)=N1	https://www.reaxys.com/reaxys/secured/hopinto.do?context=S&query=IDE.XRN=130993&database=RX&origin= Universidade_Nova_de_Lisboa &ln=
131199	CC(=O)C1=CC=C2NCCC2=C1	https://www.reaxys.com/reaxys/secured/hopinto.do?context=S&query=IDE.XRN=131199&database=RX&origin= Universidade_Nova_de_Lisboa &ln=
131205	CC1=CC=CC(=C1)C1=NN=NN1	https://www.reaxys.com/reaxys/secured/hopinto.do?context=S&query=IDE.XRN=131205&database=RX&origin= Universidade_Nova_de_Lisboa &ln=
131226	CC1=CC=C(C=C1)C1=NN=NN1	https://www.reaxys.com/reaxys/secured/hopinto.do?context=S&query=IDE.XRN=131226&database=RX&origin= Universidade_Nova_de_Lisboa &ln=
131229	NC1=CC=C2C(=O)NC(=O)C2=C1	https://www.reaxys.com/reaxys/secured/hopinto.do?context=S&query=IDE.XRN=131229&database=RX&origin= Universidade_Nova_de_Lisboa &ln=
131471	CCOC(=O)C1=NC(N)=CC=C1	https://www.reaxys.com/reaxys/secured/hopinto.do?context=S&query=IDE.XRN=131471&database=RX&origin= Universidade_Nova_de_Lisboa &ln=
131728	CC1=C(Cl)C(=O)C2=CC=CC=C2O1	https://www.reaxys.com/reaxys/secured/hopinto.do?context=S&query=IDE.XRN=131728&database=RX&origin= Universidade_Nova_de_Lisboa &ln=
132018	CC1(C)CC(=O)C2=CC(O)=CC=C2O1	https://www.reaxys.com/reaxys/secured/hopinto.do?context=S&query=IDE.XRN=132018&database=RX&origin= Universidade_Nova_de_Lisboa &ln=
132051	CC1=NC(\C=C\C2=CC=CC=C2)=NO1	https://www.reaxys.com/reaxys/secured/hopinto.do?context=S&query=IDE.XRN=132051&database=RX&origin= Universidade_Nova_de_Lisboa &ln=
132095	C\N=C1/N(C)C(=O)C2=CC=CC=C12	https://www.reaxys.com/reaxys/secured/hopinto.do?context=S&query=IDE.XRN=132095&database=RX&origin= Universidade_Nova_de_Lisboa &ln=
132097	CC1=COC2=CC(O)=CC=C2C1=O	https://www.reaxys.com/reaxys/secured/hopinto.do?context=S&query=IDE.XRN=132097&database=RX&origin= Universidade_Nova_de_Lisboa &ln=
132327	S=C(NC1=CC=CC=C1)C1=CC=CO1	https://www.reaxys.com/reaxys/secured/hopinto.do?context=S&query=IDE.XRN=132327&database=RX&origin= Universidade_Nova_de_Lisboa &ln=
132386	ClC(Cl)C1=NC2=CC=CC=C2N1	https://www.reaxys.com/reaxys/secured/hopinto.do?context=S&query=IDE.XRN=132386&database=RX&origin= Universidade_Nova_de_Lisboa &ln=
132432	O1C(=CC2=CC=CC=C12)C1=CC=CC=C1	https://www.reaxys.com/reaxys/secured/hopinto.do?context=S&query=IDE.XRN=132432&database=RX&origin= Universidade_Nova_de_Lisboa &ln=
132943	CC1(C)CC(=O)CC(C)(C)N1N=O	https://www.reaxys.com/reaxys/secured/hopinto.do?context=S&query=IDE.XRN=132943&database=RX&origin= Universidade_Nova_de_Lisboa &ln=
133021	O=C1NCC2=C(O1)C=CC=C2	https://www.reaxys.com/reaxys/secured/hopinto.do?context=S&query=IDE.XRN=133021&database=RX&origin= Universidade_Nova_de_Lisboa &ln=
133022	S=C1NCC2=CC=CC=C2N1	https://www.reaxys.com/reaxys/secured/hopinto.do?context=S&query=IDE.XRN=133022&database=RX&origin= Universidade_Nova_de_Lisboa &ln=
133084	CC1=C2C=CC=CC2=NC2=CC=CC=C12	https://www.reaxys.com/reaxys/secured/hopinto.do?context=S&query=IDE.XRN=133084&database=RX&origin= Universidade_Nova_de_Lisboa &ln=
133193	CC1=CC2=C3C=CC=CC3=CC=C2O1	https://www.reaxys.com/reaxys/secured/hopinto.do?context=S&query=IDE.XRN=133193&database=RX&origin= Universidade_Nova_de_Lisboa &ln=
133712	CN1CCC(=CC1)C1=CC=CC=C1	https://www.reaxys.com/reaxys/secured/hopinto.do?context=S&query=IDE.XRN=133712&database=RX&origin= Universidade_Nova_de_Lisboa &ln=
133837	ClC1=CC=C(C=C1)\N=C\C1=CC=CO1	https://www.reaxys.com/reaxys/secured/hopinto.do?context=S&query=IDE.XRN=133837&database=RX&origin= Universidade_Nova_de_Lisboa &ln=
133894	COC1=C2C(=O)OCC2=CC=C1	https://www.reaxys.com/reaxys/secured/hopinto.do?context=S&query=IDE.XRN=133894&database=RX&origin= Universidade_Nova_de_Lisboa &ln=
134335	CC1=C(C=CC=C1)\N=C\C1=CC=CO1	https://www.reaxys.com/reaxys/secured/hopinto.do?context=S&query=IDE.XRN=134335&database=RX&origin= Universidade_Nova_de_Lisboa &ln=
134337	CC1=CC2=C(C=C1)C(C)=CC(=O)O2	https://www.reaxys.com/reaxys/secured/hopinto.do?context=S&query=IDE.XRN=134337&database=RX&origin= Universidade_Nova_de_Lisboa &ln=
134452	O=C1C2=CC=CN=C2C2=C1C=CC=N2	https://www.reaxys.com/reaxys/secured/hopinto.do?context=S&query=IDE.XRN=134452&database=RX&origin= Universidade_Nova_de_Lisboa &ln=
134926	CC1=CC=C2OC(=O)C=C(C)C2=C1	https://www.reaxys.com/reaxys/secured/hopinto.do?context=S&query=IDE.XRN=134926&database=RX&origin= Universidade_Nova_de_Lisboa &ln=
135039	N1C=CN=C1\N=N\C1=CC=CC=C1	https://www.reaxys.com/reaxys/secured/hopinto.do?context=S&query=IDE.XRN=135039&database=RX&origin= Universidade_Nova_de_Lisboa &ln=
135415	N#CSC1=NC2=C(S1)C=CC=C2	https://www.reaxys.com/reaxys/secured/hopinto.do?context=S&query=IDE.XRN=135415&database=RX&origin= Universidade_Nova_de_Lisboa &ln=
135531	CC(=O)C1=CC=C(OCC2CO2)C=C1	https://www.reaxys.com/reaxys/secured/hopinto.do?context=S&query=IDE.XRN=135531&database=RX&origin= Universidade_Nova_de_Lisboa &ln=
135556	S=C1NNC(=N1)C1=CC=CC=C1	https://www.reaxys.com/reaxys/secured/hopinto.do?context=S&query=IDE.XRN=135556&database=RX&origin= Universidade_Nova_de_Lisboa &ln=
135580	CC1=CC(C=O)=NN1C1=CC=CC=C1	https://www.reaxys.com/reaxys/secured/hopinto.do?context=S&query=IDE.XRN=135580&database=RX&origin= Universidade_Nova_de_Lisboa &ln=
135640	CC1=CC=C2C(OC(=O)C(C)=C2C)=C1	https://www.reaxys.com/reaxys/secured/hopinto.do?context=S&query=IDE.XRN=135640&database=RX&origin= Universidade_Nova_de_Lisboa &ln=
135779	NC1=C2C(=O)NC(=O)C2=CC=C1	https://www.reaxys.com/reaxys/secured/hopinto.do?context=S&query=IDE.XRN=135779&database=RX&origin= Universidade_Nova_de_Lisboa &ln=
135791	COC1=CC=C2C(=O)C(C)=COC2=C1	https://www.reaxys.com/reaxys/secured/hopinto.do?context=S&query=IDE.XRN=135791&database=RX&origin= Universidade_Nova_de_Lisboa &ln=
135792	CC1=NC2=C(NC(=O)C1)C=CC=C2	https://www.reaxys.com/reaxys/secured/hopinto.do?context=S&query=IDE.XRN=135792&database=RX&origin= Universidade_Nova_de_Lisboa &ln=
135859	OC1=CC2=C(C=C1)C1=CC=CC=C1N2	https://www.reaxys.com/reaxys/secured/hopinto.do?context=S&query=IDE.XRN=135859&database=RX&origin= Universidade_Nova_de_Lisboa &ln=
136151	CC1=C(C=CC=C1)C1=NN=NN1	https://www.reaxys.com/reaxys/secured/hopinto.do?context=S&query=IDE.XRN=136151&database=RX&origin= Universidade_Nova_de_Lisboa &ln=
136183	C1COC2=C(C1)C1=CC=CC=C1C=C2	https://www.reaxys.com/reaxys/secured/hopinto.do?context=S&query=IDE.XRN=136183&database=RX&origin= Universidade_Nova_de_Lisboa &ln=
136269	NC1=NOC(=N1)C1=CC=CC=C1	https://www.reaxys.com/reaxys/secured/hopinto.do?context=S&query=IDE.XRN=136269&database=RX&origin= Universidade_Nova_de_Lisboa &ln=
136363	CN(C)C1=NC(=O)N(C)C=C1	https://www.reaxys.com/reaxys/secured/hopinto.do?context=S&query=IDE.XRN=136363&database=RX&origin= Universidade_Nova_de_Lisboa &ln=
136403	ClC1=CC2=C(C=C1Cl)N=NN2	https://www.reaxys.com/reaxys/secured/hopinto.do?context=S&query=IDE.XRN=136403&database=RX&origin= Universidade_Nova_de_Lisboa &ln=
136603	O=C1CCC2=CNC3=C2C1=CC=C3	https://www.reaxys.com/reaxys/secured/hopinto.do?context=S&query=IDE.XRN=136603&database=RX&origin= Universidade_Nova_de_Lisboa &ln=
136734	SC1=C(C=CC=C1)C1=NCCN1	https://www.reaxys.com/reaxys/secured/hopinto.do?context=S&query=IDE.XRN=136734&database=RX&origin= Universidade_Nova_de_Lisboa &ln=
136884	O=C1NC2=C(NC1=O)C=CC=C2	https://www.reaxys.com/reaxys/secured/hopinto.do?context=S&query=IDE.XRN=136884&database=RX&origin= Universidade_Nova_de_Lisboa &ln=
136907	O=C1COC(=NC1)C1=CC=CC=C1	https://www.reaxys.com/reaxys/secured/hopinto.do?context=S&query=IDE.XRN=136907&database=RX&origin= Universidade_Nova_de_Lisboa &ln=
136974	OC(=O)C1=C(C=CS1)C(O)=O	https://www.reaxys.com/reaxys/secured/hopinto.do?context=S&query=IDE.XRN=136974&database=RX&origin= Universidade_Nova_de_Lisboa &ln=
137120	CCN1C(=O)NC2=CC=CC=C12	https://www.reaxys.com/reaxys/secured/hopinto.do?context=S&query=IDE.XRN=137120&database=RX&origin= Universidade_Nova_de_Lisboa &ln=
137253	OC(=O)C1CCCN(C1)N=O	https://www.reaxys.com/reaxys/secured/hopinto.do?context=S&query=IDE.XRN=137253&database=RX&origin= Universidade_Nova_de_Lisboa &ln=
137279	CN1C2=CC=CC=C2C(C)=CC1(C)C	https://www.reaxys.com/reaxys/secured/hopinto.do?context=S&query=IDE.XRN=137279&database=RX&origin= Universidade_Nova_de_Lisboa &ln=
137283	CC(O)(C1=CC=CS1)C1=CC=CC=C1	https://www.reaxys.com/reaxys/secured/hopinto.do?context=S&query=IDE.XRN=137283&database=RX&origin= Universidade_Nova_de_Lisboa &ln=
137307	C1CN(CCO1)\N=C\C1=CC=CC=C1	https://www.reaxys.com/reaxys/secured/hopinto.do?context=S&query=IDE.XRN=137307&database=RX&origin= Universidade_Nova_de_Lisboa &ln=
137350	S=C(NC1CCCCC1)C1=CC=CO1	https://www.reaxys.com/reaxys/secured/hopinto.do?context=S&query=IDE.XRN=137350&database=RX&origin= Universidade_Nova_de_Lisboa &ln=
137438	CC1=CC=C(S1)C1=C(C=O)C=C(C)S1	https://www.reaxys.com/reaxys/secured/hopinto.do?context=S&query=IDE.XRN=137438&database=RX&origin= Universidade_Nova_de_Lisboa &ln=
137723	CC1=CC=C2C(OC(=O)C2(C)C)=C1	https://www.reaxys.com/reaxys/secured/hopinto.do?context=S&query=IDE.XRN=137723&database=RX&origin= Universidade_Nova_de_Lisboa &ln=
137846	CC1=NC2=C(C)C(C)=C(C)C(C)=C2N1	https://www.reaxys.com/reaxys/secured/hopinto.do?context=S&query=IDE.XRN=137846&database=RX&origin= Universidade_Nova_de_Lisboa &ln=
137901	O=C(CC1=CC=CO1)C1=CC=CO1	https://www.reaxys.com/reaxys/secured/hopinto.do?context=S&query=IDE.XRN=137901&database=RX&origin= Universidade_Nova_de_Lisboa &ln=
138277	C1CC2=C(C1)N=C(C=C2)C1=CC=CC=C1	https://www.reaxys.com/reaxys/secured/hopinto.do?context=S&query=IDE.XRN=138277&database=RX&origin= Universidade_Nova_de_Lisboa &ln=
138519	CCCCC1=CC(=O)C2=CC=CC=C2O1	https://www.reaxys.com/reaxys/secured/hopinto.do?context=S&query=IDE.XRN=138519&database=RX&origin= Universidade_Nova_de_Lisboa &ln=
138620	C1CCC2=NC3=C(C=CC=C3)N=C2CC1	https://www.reaxys.com/reaxys/secured/hopinto.do?context=S&query=IDE.XRN=138620&database=RX&origin= Universidade_Nova_de_Lisboa &ln=
138836	O=CC1=C2C=CC=CC2=NC2=CC=CC=C12	https://www.reaxys.com/reaxys/secured/hopinto.do?context=S&query=IDE.XRN=138836&database=RX&origin= Universidade_Nova_de_Lisboa &ln=
138839	COC1=C(OC)C=C2C=C(C)N=CC2=C1	https://www.reaxys.com/reaxys/secured/hopinto.do?context=S&query=IDE.XRN=138839&database=RX&origin= Universidade_Nova_de_Lisboa &ln=
139047	CC1=CC=C(CC2=CC=C(C)S2)S1	https://www.reaxys.com/reaxys/secured/hopinto.do?context=S&query=IDE.XRN=139047&database=RX&origin= Universidade_Nova_de_Lisboa &ln=
139130	CSC1=NC(N)=CC(=O)N1C	https://www.reaxys.com/reaxys/secured/hopinto.do?context=S&query=IDE.XRN=139130&database=RX&origin= Universidade_Nova_de_Lisboa &ln=
139254	O=C1NC(NC2=CC=CC=C2)=NC=C1	https://www.reaxys.com/reaxys/secured/hopinto.do?context=S&query=IDE.XRN=139254&database=RX&origin= Universidade_Nova_de_Lisboa &ln=
139593	NC1=CC=C(C=C1)C1=NN=NN1	https://www.reaxys.com/reaxys/secured/hopinto.do?context=S&query=IDE.XRN=139593&database=RX&origin= Universidade_Nova_de_Lisboa &ln=
139601	NC1=CC(=CC=C1)C1=NN=NN1	https://www.reaxys.com/reaxys/secured/hopinto.do?context=S&query=IDE.XRN=139601&database=RX&origin= Universidade_Nova_de_Lisboa &ln=
139649	C1=C2C=CC=CN2C(=N1)C1=CC=CC=C1	https://www.reaxys.com/reaxys/secured/hopinto.do?context=S&query=IDE.XRN=139649&database=RX&origin= Universidade_Nova_de_Lisboa &ln=
140040	FC(F)(F)C(=O)CC1=NC=CC=C1	https://www.reaxys.com/reaxys/secured/hopinto.do?context=S&query=IDE.XRN=140040&database=RX&origin= Universidade_Nova_de_Lisboa &ln=
140047	CN1C(=O)C(N)=C(C(C)=O)C1=O	https://www.reaxys.com/reaxys/secured/hopinto.do?context=S&query=IDE.XRN=140047&database=RX&origin= Universidade_Nova_de_Lisboa &ln=
140053	ClC1=CC=C(C=C1)C1=NN=NN1	https://www.reaxys.com/reaxys/secured/hopinto.do?context=S&query=IDE.XRN=140053&database=RX&origin= Universidade_Nova_de_Lisboa &ln=
140081	ClC1=CC=CC(=C1)C1=NN=NN1	https://www.reaxys.com/reaxys/secured/hopinto.do?context=S&query=IDE.XRN=140081&database=RX&origin= Universidade_Nova_de_Lisboa &ln=
140273	CN1C=C(Br)C(=O)N(C)C1=O	https://www.reaxys.com/reaxys/secured/hopinto.do?context=S&query=IDE.XRN=140273&database=RX&origin= Universidade_Nova_de_Lisboa &ln=
140414	O=C1NC2=C(C=NN2)C(=S)N1	https://www.reaxys.com/reaxys/secured/hopinto.do?context=S&query=IDE.XRN=140414&database=RX&origin= Universidade_Nova_de_Lisboa &ln=
140713	CSC1=NC2=CC=CC=C2C(=O)N1	https://www.reaxys.com/reaxys/secured/hopinto.do?context=S&query=IDE.XRN=140713&database=RX&origin= Universidade_Nova_de_Lisboa &ln=
140728	CN1C2=CC=CC=C2C(C(C)=O)=C1C	https://www.reaxys.com/reaxys/secured/hopinto.do?context=S&query=IDE.XRN=140728&database=RX&origin= Universidade_Nova_de_Lisboa &ln=
140900	CN1C=NC2=C1C(=S)NC=N2	https://www.reaxys.com/reaxys/secured/hopinto.do?context=S&query=IDE.XRN=140900&database=RX&origin= Universidade_Nova_de_Lisboa &ln=
140978	O=C1C2=CC=CC=C2SC2=C1C=CC=C2	https://www.reaxys.com/reaxys/secured/hopinto.do?context=S&query=IDE.XRN=140978&database=RX&origin= Universidade_Nova_de_Lisboa &ln=
141165	ClC1=C2C=CC=CC2=NC2=C1C=CC=C2	https://www.reaxys.com/reaxys/secured/hopinto.do?context=S&query=IDE.XRN=141165&database=RX&origin= Universidade_Nova_de_Lisboa &ln=
141171	NC1=C2C=CC=CC2=NC2=CC=CC=C12	https://www.reaxys.com/reaxys/secured/hopinto.do?context=S&query=IDE.XRN=141171&database=RX&origin= Universidade_Nova_de_Lisboa &ln=
141235	BrC1=CC=C(C=C1)C1=NN=NN1	https://www.reaxys.com/reaxys/secured/hopinto.do?context=S&query=IDE.XRN=141235&database=RX&origin= Universidade_Nova_de_Lisboa &ln=
141255	BrCC1=C(CBr)C2=CC=CC=C2S1	https://www.reaxys.com/reaxys/secured/hopinto.do?context=S&query=IDE.XRN=141255&database=RX&origin= Universidade_Nova_de_Lisboa &ln=
141258	BrC1=CC=CC(=C1)C1=NN=NN1	https://www.reaxys.com/reaxys/secured/hopinto.do?context=S&query=IDE.XRN=141258&database=RX&origin= Universidade_Nova_de_Lisboa &ln=
141365	O=C1C=COC2=C1C1=CC=CC=C1C=C2	https://www.reaxys.com/reaxys/secured/hopinto.do?context=S&query=IDE.XRN=141365&database=RX&origin= Universidade_Nova_de_Lisboa &ln=
141447	CC1=NC2=C(O)C=CC(I)=C2C=C1	https://www.reaxys.com/reaxys/secured/hopinto.do?context=S&query=IDE.XRN=141447&database=RX&origin= Universidade_Nova_de_Lisboa &ln=
141449	CN1C(CCC1=O)C1=CC=CN=C1	https://www.reaxys.com/reaxys/secured/hopinto.do?context=S&query=IDE.XRN=141449&database=RX&origin= Universidade_Nova_de_Lisboa &ln=
141728	COC1=CC=C2C=CC(=O)OC2=C1	https://www.reaxys.com/reaxys/secured/hopinto.do?context=S&query=IDE.XRN=141728&database=RX&origin= Universidade_Nova_de_Lisboa &ln=
141805	ClC1=CC=C(C=C1)C1OCCS1	https://www.reaxys.com/reaxys/secured/hopinto.do?context=S&query=IDE.XRN=141805&database=RX&origin= Universidade_Nova_de_Lisboa &ln=
141970	CC(=O)C1=CC=C(S1)C1=CC=CS1	https://www.reaxys.com/reaxys/secured/hopinto.do?context=S&query=IDE.XRN=141970&database=RX&origin= Universidade_Nova_de_Lisboa &ln=
142023	COC(=O)C1=CNC2=CC=CC=C12	https://www.reaxys.com/reaxys/secured/hopinto.do?context=S&query=IDE.XRN=142023&database=RX&origin= Universidade_Nova_de_Lisboa &ln=
142059	CC1=C(\C=N\O)C2=CC=CC=C2N1	https://www.reaxys.com/reaxys/secured/hopinto.do?context=S&query=IDE.XRN=142059&database=RX&origin= Universidade_Nova_de_Lisboa &ln=
142060	OCC(=O)C1=CNC2=CC=CC=C12	https://www.reaxys.com/reaxys/secured/hopinto.do?context=S&query=IDE.XRN=142060&database=RX&origin= Universidade_Nova_de_Lisboa &ln=
142070	O=C1CCCC2=C1C1=C(N2)C=CC=C1	https://www.reaxys.com/reaxys/secured/hopinto.do?context=S&query=IDE.XRN=142070&database=RX&origin= Universidade_Nova_de_Lisboa &ln=
142085	COC1=CC=C2OC(=O)C=CC2=C1	https://www.reaxys.com/reaxys/secured/hopinto.do?context=S&query=IDE.XRN=142085&database=RX&origin= Universidade_Nova_de_Lisboa &ln=
142126	CC1=CC(=O)NC(=N1)C1=CC=CC=C1	https://www.reaxys.com/reaxys/secured/hopinto.do?context=S&query=IDE.XRN=142126&database=RX&origin= Universidade_Nova_de_Lisboa &ln=
142217	CC1=CC(=O)OC2=CC(O)=CC=C12	https://www.reaxys.com/reaxys/secured/hopinto.do?context=S&query=IDE.XRN=142217&database=RX&origin= Universidade_Nova_de_Lisboa &ln=
142361	ClC1=CC=C(S1)C1=CC=C(Cl)S1	https://www.reaxys.com/reaxys/secured/hopinto.do?context=S&query=IDE.XRN=142361&database=RX&origin= Universidade_Nova_de_Lisboa &ln=
142433	OC1=C(C=NC2=NC=CC=C2)C=CC=C1	https://www.reaxys.com/reaxys/secured/hopinto.do?context=S&query=IDE.XRN=142433&database=RX&origin= Universidade_Nova_de_Lisboa &ln=
142441	CCN1C(=O)C(=O)C2=CC=CC=C12	https://www.reaxys.com/reaxys/secured/hopinto.do?context=S&query=IDE.XRN=142441&database=RX&origin= Universidade_Nova_de_Lisboa &ln=
142576	CCOC(=O)C1=C(Br)C(C)=C(C)N1	https://www.reaxys.com/reaxys/secured/hopinto.do?context=S&query=IDE.XRN=142576&database=RX&origin= Universidade_Nova_de_Lisboa &ln=
142716	OC(=O)C1=C(OC=C1)C1=CC=CC=C1	https://www.reaxys.com/reaxys/secured/hopinto.do?context=S&query=IDE.XRN=142716&database=RX&origin= Universidade_Nova_de_Lisboa &ln=
142915	ClC1=C(C=CC=C1)\N=C\C1=CC=CO1	https://www.reaxys.com/reaxys/secured/hopinto.do?context=S&query=IDE.XRN=142915&database=RX&origin= Universidade_Nova_de_Lisboa &ln=
143063	COC1=CC=C2OC(C)(C)CC(=O)C2=C1	https://www.reaxys.com/reaxys/secured/hopinto.do?context=S&query=IDE.XRN=143063&database=RX&origin= Universidade_Nova_de_Lisboa &ln=
143237	N1C2=CC=CC=C2SC2=C1C=CC=C2	https://www.reaxys.com/reaxys/secured/hopinto.do?context=S&query=IDE.XRN=143237&database=RX&origin= Universidade_Nova_de_Lisboa &ln=
143358	OC(=O)CC1=CNC2=CC=CC=C12	https://www.reaxys.com/reaxys/secured/hopinto.do?context=S&query=IDE.XRN=143358&database=RX&origin= Universidade_Nova_de_Lisboa &ln=
143420	CC1=CC(C)=C2CCC(C)(C)OC2=C1C	https://www.reaxys.com/reaxys/secured/hopinto.do?context=S&query=IDE.XRN=143420&database=RX&origin= Universidade_Nova_de_Lisboa &ln=
143517	OCCC1=CNC2=CC=C(O)C=C12	https://www.reaxys.com/reaxys/secured/hopinto.do?context=S&query=IDE.XRN=143517&database=RX&origin= Universidade_Nova_de_Lisboa &ln=
143541	CC(=O)C1=C2C=CC=CC=C2OC1=O	https://www.reaxys.com/reaxys/secured/hopinto.do?context=S&query=IDE.XRN=143541&database=RX&origin= Universidade_Nova_de_Lisboa &ln=
143717	COC1=CC=C2C(=O)CC(C)(C)OC2=C1	https://www.reaxys.com/reaxys/secured/hopinto.do?context=S&query=IDE.XRN=143717&database=RX&origin= Universidade_Nova_de_Lisboa &ln=
143898	CC1=C2NC3=CC=CC=C3C2=CC=N1	https://www.reaxys.com/reaxys/secured/hopinto.do?context=S&query=IDE.XRN=143898&database=RX&origin= Universidade_Nova_de_Lisboa &ln=
143960	ClCC1=CC(=NO1)C1=CC=CC=C1	https://www.reaxys.com/reaxys/secured/hopinto.do?context=S&query=IDE.XRN=143960&database=RX&origin= Universidade_Nova_de_Lisboa &ln=
144354	C1CN2CC3=CC=CC=C3N=C2C1	https://www.reaxys.com/reaxys/secured/hopinto.do?context=S&query=IDE.XRN=144354&database=RX&origin= Universidade_Nova_de_Lisboa &ln=
144393	CN1C(=O)C=C(Cl)N(C)C1=O	https://www.reaxys.com/reaxys/secured/hopinto.do?context=S&query=IDE.XRN=144393&database=RX&origin= Universidade_Nova_de_Lisboa &ln=
144422	CC1=NN=C2C=CC3=CC=CC=C3N12	https://www.reaxys.com/reaxys/secured/hopinto.do?context=S&query=IDE.XRN=144422&database=RX&origin= Universidade_Nova_de_Lisboa &ln=
144507	CCC(C)(C1=CC=CS1)C1=CC=CS1	https://www.reaxys.com/reaxys/secured/hopinto.do?context=S&query=IDE.XRN=144507&database=RX&origin= Universidade_Nova_de_Lisboa &ln=
144572	C1CC2=NC3=CC=CC=C3N=C2C1	https://www.reaxys.com/reaxys/secured/hopinto.do?context=S&query=IDE.XRN=144572&database=RX&origin= Universidade_Nova_de_Lisboa &ln=
144731	CC(=O)C1=C(C)NC(C)=C(C1)C(C)=O	https://www.reaxys.com/reaxys/secured/hopinto.do?context=S&query=IDE.XRN=144731&database=RX&origin= Universidade_Nova_de_Lisboa &ln=
144775	COC1=C2OC(=O)C=CC2=CC=C1	https://www.reaxys.com/reaxys/secured/hopinto.do?context=S&query=IDE.XRN=144775&database=RX&origin= Universidade_Nova_de_Lisboa &ln=
144941	CN1C(=O)N(C)C(C)=C(Br)C1=O	https://www.reaxys.com/reaxys/secured/hopinto.do?context=S&query=IDE.XRN=144941&database=RX&origin= Universidade_Nova_de_Lisboa &ln=
145085	NC1=NC(Cl)=C(N)C(Cl)=N1	https://www.reaxys.com/reaxys/secured/hopinto.do?context=S&query=IDE.XRN=145085&database=RX&origin= Universidade_Nova_de_Lisboa &ln=
145141	CC(=O)C1=CC(C(C)=O)=C(C)N=C1C	https://www.reaxys.com/reaxys/secured/hopinto.do?context=S&query=IDE.XRN=145141&database=RX&origin= Universidade_Nova_de_Lisboa &ln=
145344	N1C=NC2=C1N=C1C=CC=CC1=N2	https://www.reaxys.com/reaxys/secured/hopinto.do?context=S&query=IDE.XRN=145344&database=RX&origin= Universidade_Nova_de_Lisboa &ln=
145960	COC1=CC(=O)OC2=CC=CC=C12	https://www.reaxys.com/reaxys/secured/hopinto.do?context=S&query=IDE.XRN=145960&database=RX&origin= Universidade_Nova_de_Lisboa &ln=
146019	O=NN1CCC2=CC=CC=C2C1	https://www.reaxys.com/reaxys/secured/hopinto.do?context=S&query=IDE.XRN=146019&database=RX&origin= Universidade_Nova_de_Lisboa &ln=
146071	CC1=CC2=CC(O)=CC(O)=C2C(=O)O1	https://www.reaxys.com/reaxys/secured/hopinto.do?context=S&query=IDE.XRN=146071&database=RX&origin= Universidade_Nova_de_Lisboa &ln=
146142	C1=CC=C(C=C1)N1N=NC2=C1C=CC=C2	https://www.reaxys.com/reaxys/secured/hopinto.do?context=S&query=IDE.XRN=146142&database=RX&origin= Universidade_Nova_de_Lisboa &ln=
146200	CCOC1=CC=C2C=CC(=O)OC2=C1	https://www.reaxys.com/reaxys/secured/hopinto.do?context=S&query=IDE.XRN=146200&database=RX&origin= Universidade_Nova_de_Lisboa &ln=
146216	S1C=CC(=C1C1=CC=CC=C1)C1=CC=CC=C1	https://www.reaxys.com/reaxys/secured/hopinto.do?context=S&query=IDE.XRN=146216&database=RX&origin= Universidade_Nova_de_Lisboa &ln=
146443	OC(=O)C1=CC(=O)C2=CC=CC=C2S1	https://www.reaxys.com/reaxys/secured/hopinto.do?context=S&query=IDE.XRN=146443&database=RX&origin= Universidade_Nova_de_Lisboa &ln=
146520	C1=CC=C(C=C1)N1N=C2C=CC=CC2=N1	https://www.reaxys.com/reaxys/secured/hopinto.do?context=S&query=IDE.XRN=146520&database=RX&origin= Universidade_Nova_de_Lisboa &ln=
146563	CC1=CC=C2OC(C)=C(Cl)C(=O)C2=C1	https://www.reaxys.com/reaxys/secured/hopinto.do?context=S&query=IDE.XRN=146563&database=RX&origin= Universidade_Nova_de_Lisboa &ln=
146669	CC(C)CC(=O)C1=CNC2=CC=CC=C12	https://www.reaxys.com/reaxys/secured/hopinto.do?context=S&query=IDE.XRN=146669&database=RX&origin= Universidade_Nova_de_Lisboa &ln=
146742	COC1=C2N=C(C)C=CC2=C(Cl)C=C1	https://www.reaxys.com/reaxys/secured/hopinto.do?context=S&query=IDE.XRN=146742&database=RX&origin= Universidade_Nova_de_Lisboa &ln=
146999	CCCC(=O)C1=C(C)NC2=CC=CC=C12	https://www.reaxys.com/reaxys/secured/hopinto.do?context=S&query=IDE.XRN=146999&database=RX&origin= Universidade_Nova_de_Lisboa &ln=
147057	NC(=O)C1=CC=NC2=CC=C(O)C=C12	https://www.reaxys.com/reaxys/secured/hopinto.do?context=S&query=IDE.XRN=147057&database=RX&origin= Universidade_Nova_de_Lisboa &ln=
147070	COC1=CC=C2N(C)C(=O)C=CC2=C1	https://www.reaxys.com/reaxys/secured/hopinto.do?context=S&query=IDE.XRN=147070&database=RX&origin= Universidade_Nova_de_Lisboa &ln=
147289	COC1=CC2=C(C=C1)C1=C(N2)C=CC=C1	https://www.reaxys.com/reaxys/secured/hopinto.do?context=S&query=IDE.XRN=147289&database=RX&origin= Universidade_Nova_de_Lisboa &ln=
147334	O=C(CC(=O)C1=CC=CC=C1)C1=CC=CS1	https://www.reaxys.com/reaxys/secured/hopinto.do?context=S&query=IDE.XRN=147334&database=RX&origin= Universidade_Nova_de_Lisboa &ln=
147651	CC1=CC(=O)C2=C(C)C=C(O)C=C2O1	https://www.reaxys.com/reaxys/secured/hopinto.do?context=S&query=IDE.XRN=147651&database=RX&origin= Universidade_Nova_de_Lisboa &ln=
147982	OC(=O)C1=C(N=CC=N1)C(O)=O	https://www.reaxys.com/reaxys/secured/hopinto.do?context=S&query=IDE.XRN=147982&database=RX&origin= Universidade_Nova_de_Lisboa &ln=
148052	NC1=NC2=C(C=NN2)C(=S)N1	https://www.reaxys.com/reaxys/secured/hopinto.do?context=S&query=IDE.XRN=148052&database=RX&origin= Universidade_Nova_de_Lisboa &ln=
148293	S1C=C(C=C1C1=CC=CC=C1)C1=CC=CC=C1	https://www.reaxys.com/reaxys/secured/hopinto.do?context=S&query=IDE.XRN=148293&database=RX&origin= Universidade_Nova_de_Lisboa &ln=
148475	O=C1NC(=S)NC2=C1C=CC=N2	https://www.reaxys.com/reaxys/secured/hopinto.do?context=S&query=IDE.XRN=148475&database=RX&origin= Universidade_Nova_de_Lisboa &ln=
148559	ClC1=C(C=CC=C1)C1=NN=NN1	https://www.reaxys.com/reaxys/secured/hopinto.do?context=S&query=IDE.XRN=148559&database=RX&origin= Universidade_Nova_de_Lisboa &ln=
148567	BrC1=C(C=CC=C1)C1=NN=NN1	https://www.reaxys.com/reaxys/secured/hopinto.do?context=S&query=IDE.XRN=148567&database=RX&origin= Universidade_Nova_de_Lisboa &ln=
148600	OC1=C(C=CC=C1)C1=NN=NN1	https://www.reaxys.com/reaxys/secured/hopinto.do?context=S&query=IDE.XRN=148600&database=RX&origin= Universidade_Nova_de_Lisboa &ln=
148825	C(C1=CC2=CC=CC=C2O1)C1=CC=CC=C1	https://www.reaxys.com/reaxys/secured/hopinto.do?context=S&query=IDE.XRN=148825&database=RX&origin= Universidade_Nova_de_Lisboa &ln=
148859	COC1=CC=C(C=C1)N=CC1=CC=CO1	https://www.reaxys.com/reaxys/secured/hopinto.do?context=S&query=IDE.XRN=148859&database=RX&origin= Universidade_Nova_de_Lisboa &ln=
148902	C1=CN=C(C=C1)\C=N\N=C\C1=NC=CC=C1	https://www.reaxys.com/reaxys/secured/hopinto.do?context=S&query=IDE.XRN=148902&database=RX&origin= Universidade_Nova_de_Lisboa &ln=
148905	C1OC(=CC2=CC=CC=C12)C1=CC=CC=C1	https://www.reaxys.com/reaxys/secured/hopinto.do?context=S&query=IDE.XRN=148905&database=RX&origin= Universidade_Nova_de_Lisboa &ln=
149199	CC1=CN=C(C2=CC=CC=C2)C2=CC=CC=C12	https://www.reaxys.com/reaxys/secured/hopinto.do?context=S&query=IDE.XRN=149199&database=RX&origin= Universidade_Nova_de_Lisboa &ln=
149224	C1=CN=CC(=C1)\C=N\N=C\C1=CC=CN=C1	https://www.reaxys.com/reaxys/secured/hopinto.do?context=S&query=IDE.XRN=149224&database=RX&origin= Universidade_Nova_de_Lisboa &ln=
149239	C1=CC(=CC=N1)\C=N\N=C\C1=CC=NC=C1	https://www.reaxys.com/reaxys/secured/hopinto.do?context=S&query=IDE.XRN=149239&database=RX&origin= Universidade_Nova_de_Lisboa &ln=
149505	CN1C(=O)NC(N)=C(N)C1=O	https://www.reaxys.com/reaxys/secured/hopinto.do?context=S&query=IDE.XRN=149505&database=RX&origin= Universidade_Nova_de_Lisboa &ln=
149602	CC1=CC(=O)NC(NCCO)=N1	https://www.reaxys.com/reaxys/secured/hopinto.do?context=S&query=IDE.XRN=149602&database=RX&origin= Universidade_Nova_de_Lisboa &ln=
149647	CN1C=NC2=C1C(N)=NC=N2	https://www.reaxys.com/reaxys/secured/hopinto.do?context=S&query=IDE.XRN=149647&database=RX&origin= Universidade_Nova_de_Lisboa &ln=
149702	CN1C(=O)NC=C(C#N)C1=O	https://www.reaxys.com/reaxys/secured/hopinto.do?context=S&query=IDE.XRN=149702&database=RX&origin= Universidade_Nova_de_Lisboa &ln=
149851	OC1OC2=C(NC1=O)C=CC=C2	https://www.reaxys.com/reaxys/secured/hopinto.do?context=S&query=IDE.XRN=149851&database=RX&origin= Universidade_Nova_de_Lisboa &ln=
149927	CN1C=NC2=C1N=CN=C2N	https://www.reaxys.com/reaxys/secured/hopinto.do?context=S&query=IDE.XRN=149927&database=RX&origin= Universidade_Nova_de_Lisboa &ln=
150063	O=C1C=CC2=NC3=CC=CC=C3OC2=C1	https://www.reaxys.com/reaxys/secured/hopinto.do?context=S&query=IDE.XRN=150063&database=RX&origin= Universidade_Nova_de_Lisboa &ln=
150206	OC(=O)C1=CC2=C(OCO2)C=C1	https://www.reaxys.com/reaxys/secured/hopinto.do?context=S&query=IDE.XRN=150206&database=RX&origin= Universidade_Nova_de_Lisboa &ln=
150311	CC1=CC=C(NC(=S)C2=CC=CO2)C=C1	https://www.reaxys.com/reaxys/secured/hopinto.do?context=S&query=IDE.XRN=150311&database=RX&origin= Universidade_Nova_de_Lisboa &ln=
150324	CCN(CC)C1=NC(Cl)=NC(C)=C1	https://www.reaxys.com/reaxys/secured/hopinto.do?context=S&query=IDE.XRN=150324&database=RX&origin= Universidade_Nova_de_Lisboa &ln=
150353	CN1C=NC2=C1N=CNC2=S	https://www.reaxys.com/reaxys/secured/hopinto.do?context=S&query=IDE.XRN=150353&database=RX&origin= Universidade_Nova_de_Lisboa &ln=
150368	CC1=CC(=O)NC(NC(N)=O)=N1	https://www.reaxys.com/reaxys/secured/hopinto.do?context=S&query=IDE.XRN=150368&database=RX&origin= Universidade_Nova_de_Lisboa &ln=
150573	COC1=C(O)C=C2CNCCC2=C1	https://www.reaxys.com/reaxys/secured/hopinto.do?context=S&query=IDE.XRN=150573&database=RX&origin= Universidade_Nova_de_Lisboa &ln=
150589	S=C1NNC(=N1)C1=CC=CO1	https://www.reaxys.com/reaxys/secured/hopinto.do?context=S&query=IDE.XRN=150589&database=RX&origin= Universidade_Nova_de_Lisboa &ln=
150878	COC1=CC2=C(CCC(=O)O2)C=C1	https://www.reaxys.com/reaxys/secured/hopinto.do?context=S&query=IDE.XRN=150878&database=RX&origin= Universidade_Nova_de_Lisboa &ln=
150920	CC1(C)C2=CC=CC=C2N=C1C1=CC=CC=C1	https://www.reaxys.com/reaxys/secured/hopinto.do?context=S&query=IDE.XRN=150920&database=RX&origin= Universidade_Nova_de_Lisboa &ln=
150957	NC1=CC=C(C=C1)N1CCOCC1	https://www.reaxys.com/reaxys/secured/hopinto.do?context=S&query=IDE.XRN=150957&database=RX&origin= Universidade_Nova_de_Lisboa &ln=
150983	OC(=O)CSC1=NC=CC(=O)N1	https://www.reaxys.com/reaxys/secured/hopinto.do?context=S&query=IDE.XRN=150983&database=RX&origin= Universidade_Nova_de_Lisboa &ln=
151239	C(CC1=CC=CC=C1)NC1=NC=CC=C1	https://www.reaxys.com/reaxys/secured/hopinto.do?context=S&query=IDE.XRN=151239&database=RX&origin= Universidade_Nova_de_Lisboa &ln=
151287	COC1=CC=C(C=C1)\C=N\N1CCCCC1	https://www.reaxys.com/reaxys/secured/hopinto.do?context=S&query=IDE.XRN=151287&database=RX&origin= Universidade_Nova_de_Lisboa &ln=
151412	N1C2=CC=CC=C2N=C1C1=CC=NC=C1	https://www.reaxys.com/reaxys/secured/hopinto.do?context=S&query=IDE.XRN=151412&database=RX&origin= Universidade_Nova_de_Lisboa &ln=
151520	CC1=CC=C(C=C1)C1=NC2=C(O1)C=CC=C2	https://www.reaxys.com/reaxys/secured/hopinto.do?context=S&query=IDE.XRN=151520&database=RX&origin= Universidade_Nova_de_Lisboa &ln=
151629	S1C=CC(=C1)C#CC#CC1=CSC=C1	https://www.reaxys.com/reaxys/secured/hopinto.do?context=S&query=IDE.XRN=151629&database=RX&origin= Universidade_Nova_de_Lisboa &ln=
151633	CC1=CC=CC2=NC3=C(C)C=CC=C3N=C12	https://www.reaxys.com/reaxys/secured/hopinto.do?context=S&query=IDE.XRN=151633&database=RX&origin= Universidade_Nova_de_Lisboa &ln=
151749	CC1=NC2=C(C=C1)N=C(N)N=C2N	https://www.reaxys.com/reaxys/secured/hopinto.do?context=S&query=IDE.XRN=151749&database=RX&origin= Universidade_Nova_de_Lisboa &ln=
151756	CC1=NC2=C(C=C1)C(N)=NC(N)=N2	https://www.reaxys.com/reaxys/secured/hopinto.do?context=S&query=IDE.XRN=151756&database=RX&origin= Universidade_Nova_de_Lisboa &ln=
151789	NC1=NC=NC2=C1NC(=O)N2	https://www.reaxys.com/reaxys/secured/hopinto.do?context=S&query=IDE.XRN=151789&database=RX&origin= Universidade_Nova_de_Lisboa &ln=
152030	CC1=CC(=NC=C1)C(O)C1=CC=CC=C1	https://www.reaxys.com/reaxys/secured/hopinto.do?context=S&query=IDE.XRN=152030&database=RX&origin= Universidade_Nova_de_Lisboa &ln=
152239	COC(=O)C1=CC2=CC=CC=C2N=C1C	https://www.reaxys.com/reaxys/secured/hopinto.do?context=S&query=IDE.XRN=152239&database=RX&origin= Universidade_Nova_de_Lisboa &ln=
152366	COC1=NOC(=N1)C1=CC=CC=C1	https://www.reaxys.com/reaxys/secured/hopinto.do?context=S&query=IDE.XRN=152366&database=RX&origin= Universidade_Nova_de_Lisboa &ln=
152416	O=C1C2=C(C=CS2)C(=O)C2=CC=CC=C12	https://www.reaxys.com/reaxys/secured/hopinto.do?context=S&query=IDE.XRN=152416&database=RX&origin= Universidade_Nova_de_Lisboa &ln=
152425	C1OCC2=C(C=CC=C2)C2=CC=CC=C12	https://www.reaxys.com/reaxys/secured/hopinto.do?context=S&query=IDE.XRN=152425&database=RX&origin= Universidade_Nova_de_Lisboa &ln=
152468	COC(=O)C1=COC=C1C(=O)OC	https://www.reaxys.com/reaxys/secured/hopinto.do?context=S&query=IDE.XRN=152468&database=RX&origin= Universidade_Nova_de_Lisboa &ln=
152619	COC1=CC=C(C=C1)C1=NN=NN1	https://www.reaxys.com/reaxys/secured/hopinto.do?context=S&query=IDE.XRN=152619&database=RX&origin= Universidade_Nova_de_Lisboa &ln=
152642	CC(=O)C1=CC=C2NCCCC2=C1	https://www.reaxys.com/reaxys/secured/hopinto.do?context=S&query=IDE.XRN=152642&database=RX&origin= Universidade_Nova_de_Lisboa &ln=
152698	N#CC1=CC=C(C=C1)C1=NN=NN1	https://www.reaxys.com/reaxys/secured/hopinto.do?context=S&query=IDE.XRN=152698&database=RX&origin= Universidade_Nova_de_Lisboa &ln=
152784	O=C1OC2=CC3=C(C=CO3)C=C2C=C1	https://www.reaxys.com/reaxys/secured/hopinto.do?context=S&query=IDE.XRN=152784&database=RX&origin= Universidade_Nova_de_Lisboa &ln=
152788	OC1=C(O)C=C2C=CC(=O)OC2=C1	https://www.reaxys.com/reaxys/secured/hopinto.do?context=S&query=IDE.XRN=152788&database=RX&origin= Universidade_Nova_de_Lisboa &ln=
152838	CNC(=S)C1=NC2=C(S1)C=CC=C2	https://www.reaxys.com/reaxys/secured/hopinto.do?context=S&query=IDE.XRN=152838&database=RX&origin= Universidade_Nova_de_Lisboa &ln=
153007	CC1=NN=C(O1)C(=O)C1=CC=CC=C1	https://www.reaxys.com/reaxys/secured/hopinto.do?context=S&query=IDE.XRN=153007&database=RX&origin= Universidade_Nova_de_Lisboa &ln=
153334	OC1=CC(=O)OC(=C1)C1=CC=CN=C1	https://www.reaxys.com/reaxys/secured/hopinto.do?context=S&query=IDE.XRN=153334&database=RX&origin= Universidade_Nova_de_Lisboa &ln=
153359	COC(=O)CCC1=C(C)CNC1=O	https://www.reaxys.com/reaxys/secured/hopinto.do?context=S&query=IDE.XRN=153359&database=RX&origin= Universidade_Nova_de_Lisboa &ln=
153406	NC1=NC=CC2=C1NC1=CC=CC=C21	https://www.reaxys.com/reaxys/secured/hopinto.do?context=S&query=IDE.XRN=153406&database=RX&origin= Universidade_Nova_de_Lisboa &ln=
153431	CC(=O)NC1=NC2=C(S1)C=CC=C2	https://www.reaxys.com/reaxys/secured/hopinto.do?context=S&query=IDE.XRN=153431&database=RX&origin= Universidade_Nova_de_Lisboa &ln=
153484	OC(=O)CC1=NC2=CC=CC=C2N1	https://www.reaxys.com/reaxys/secured/hopinto.do?context=S&query=IDE.XRN=153484&database=RX&origin= Universidade_Nova_de_Lisboa &ln=
153525	CN1C=CC2=CC3=C(OCO3)C=C12	https://www.reaxys.com/reaxys/secured/hopinto.do?context=S&query=IDE.XRN=153525&database=RX&origin= Universidade_Nova_de_Lisboa &ln=
153671	CN1C(=O)C2=CC=CC(N)=C2C1=O	https://www.reaxys.com/reaxys/secured/hopinto.do?context=S&query=IDE.XRN=153671&database=RX&origin= Universidade_Nova_de_Lisboa &ln=
153678	ClC1=NC2=C3N=CC=CC3=CC=C2C=C1	https://www.reaxys.com/reaxys/secured/hopinto.do?context=S&query=IDE.XRN=153678&database=RX&origin= Universidade_Nova_de_Lisboa &ln=
153825	CC(=O)NC1=CN=C(C=C1)C(O)=O	https://www.reaxys.com/reaxys/secured/hopinto.do?context=S&query=IDE.XRN=153825&database=RX&origin= Universidade_Nova_de_Lisboa &ln=
153855	N1C2=CC=CC=C2N=C1C1=CC=CS1	https://www.reaxys.com/reaxys/secured/hopinto.do?context=S&query=IDE.XRN=153855&database=RX&origin= Universidade_Nova_de_Lisboa &ln=
153885	BrC1=CC=C(C=C1)\N=N\C1=NC=CN1	https://www.reaxys.com/reaxys/secured/hopinto.do?context=S&query=IDE.XRN=153885&database=RX&origin= Universidade_Nova_de_Lisboa &ln=
153937	O=C1NC=CC(NC2=CC=CC=C2)=N1	https://www.reaxys.com/reaxys/secured/hopinto.do?context=S&query=IDE.XRN=153937&database=RX&origin= Universidade_Nova_de_Lisboa &ln=
153970	O=C1OC2=C(C=CC3=C2C=CO3)C=C1	https://www.reaxys.com/reaxys/secured/hopinto.do?context=S&query=IDE.XRN=153970&database=RX&origin= Universidade_Nova_de_Lisboa &ln=
153977	S1C=CC=C1C1=CN2C=CC=CC2=N1	https://www.reaxys.com/reaxys/secured/hopinto.do?context=S&query=IDE.XRN=153977&database=RX&origin= Universidade_Nova_de_Lisboa &ln=
154182	O=C1CCOC2=C1C1=C(C=CC=C1)C=C2	https://www.reaxys.com/reaxys/secured/hopinto.do?context=S&query=IDE.XRN=154182&database=RX&origin= Universidade_Nova_de_Lisboa &ln=
154309	O=C(C(=O)C1=CC=CN1)C1=CC=CN1	https://www.reaxys.com/reaxys/secured/hopinto.do?context=S&query=IDE.XRN=154309&database=RX&origin= Universidade_Nova_de_Lisboa &ln=
154444	O=C(NC1=NC=CS1)C1=CC=CC=C1	https://www.reaxys.com/reaxys/secured/hopinto.do?context=S&query=IDE.XRN=154444&database=RX&origin= Universidade_Nova_de_Lisboa &ln=
154514	O=C(OCC1=CC=CC=C1)C1=CC=CS1	https://www.reaxys.com/reaxys/secured/hopinto.do?context=S&query=IDE.XRN=154514&database=RX&origin= Universidade_Nova_de_Lisboa &ln=
154612	O=C1C2=C(OCCC2)C(=O)C2=CC=CC=C12	https://www.reaxys.com/reaxys/secured/hopinto.do?context=S&query=IDE.XRN=154612&database=RX&origin= Universidade_Nova_de_Lisboa &ln=
154891	C1=CC=C(C=C1)C1=CC=C(N=N1)C1=CC=CC=C1	https://www.reaxys.com/reaxys/secured/hopinto.do?context=S&query=IDE.XRN=154891&database=RX&origin= Universidade_Nova_de_Lisboa &ln=
154960	C1=CC=C(C=C1)C1=NC=CN=C1C1=CC=CC=C1	https://www.reaxys.com/reaxys/secured/hopinto.do?context=S&query=IDE.XRN=154960&database=RX&origin= Universidade_Nova_de_Lisboa &ln=
155002	C1=CC=C2C=C3C(C=CC4=C3N=CC=C4)=CC2=C1	https://www.reaxys.com/reaxys/secured/hopinto.do?context=S&query=IDE.XRN=155002&database=RX&origin= Universidade_Nova_de_Lisboa &ln=
155552	O=C1CC(NC(=O)N1)C1=CC=CC=C1	https://www.reaxys.com/reaxys/secured/hopinto.do?context=S&query=IDE.XRN=155552&database=RX&origin= Universidade_Nova_de_Lisboa &ln=
155686	S1C=CC=C1C#CC#CC1=CC=CS1	https://www.reaxys.com/reaxys/secured/hopinto.do?context=S&query=IDE.XRN=155686&database=RX&origin= Universidade_Nova_de_Lisboa &ln=
156090	O=C(CC(=O)C1=NC=CC=C1)C1=CC=CC=C1	https://www.reaxys.com/reaxys/secured/hopinto.do?context=S&query=IDE.XRN=156090&database=RX&origin= Universidade_Nova_de_Lisboa &ln=
156106	O=C(CC(=O)C1=CC=NC=C1)C1=CC=CC=C1	https://www.reaxys.com/reaxys/secured/hopinto.do?context=S&query=IDE.XRN=156106&database=RX&origin= Universidade_Nova_de_Lisboa &ln=
156139	CC1=CC=C2NC(=O)C(=O)NC2=C1	https://www.reaxys.com/reaxys/secured/hopinto.do?context=S&query=IDE.XRN=156139&database=RX&origin= Universidade_Nova_de_Lisboa &ln=
156168	O=C(CC(=O)C1=CC=CN=C1)C1=CC=CC=C1	https://www.reaxys.com/reaxys/secured/hopinto.do?context=S&query=IDE.XRN=156168&database=RX&origin= Universidade_Nova_de_Lisboa &ln=
156296	COC1=C(O)C=C2OC(=O)C=CC2=C1	https://www.reaxys.com/reaxys/secured/hopinto.do?context=S&query=IDE.XRN=156296&database=RX&origin= Universidade_Nova_de_Lisboa &ln=
156460	C1OC2=C(O1)C=C1C=NC=CC1=C2	https://www.reaxys.com/reaxys/secured/hopinto.do?context=S&query=IDE.XRN=156460&database=RX&origin= Universidade_Nova_de_Lisboa &ln=
156545	CC1=C(Cl)C(=O)C2=CC(Cl)=CC=C2O1	https://www.reaxys.com/reaxys/secured/hopinto.do?context=S&query=IDE.XRN=156545&database=RX&origin= Universidade_Nova_de_Lisboa &ln=
156727	C(OCC1=CC=CS1)C1=CC=CS1	https://www.reaxys.com/reaxys/secured/hopinto.do?context=S&query=IDE.XRN=156727&database=RX&origin= Universidade_Nova_de_Lisboa &ln=
156858	CCOC(=O)C1C(C)OC(=O)C1=O	https://www.reaxys.com/reaxys/secured/hopinto.do?context=S&query=IDE.XRN=156858&database=RX&origin= Universidade_Nova_de_Lisboa &ln=
156920	OC(=O)CCC1=NC2=C(N1)C=CC=C2	https://www.reaxys.com/reaxys/secured/hopinto.do?context=S&query=IDE.XRN=156920&database=RX&origin= Universidade_Nova_de_Lisboa &ln=
157013	CNCCC1=CNC2=CC=CC(O)=C12	https://www.reaxys.com/reaxys/secured/hopinto.do?context=S&query=IDE.XRN=157013&database=RX&origin= Universidade_Nova_de_Lisboa &ln=
157021	O1C(=CN=C1C1=CC=CC=C1)C1=CC=CC=C1	https://www.reaxys.com/reaxys/secured/hopinto.do?context=S&query=IDE.XRN=157021&database=RX&origin= Universidade_Nova_de_Lisboa &ln=
157108	O=C1CCC(=O)N1NC1=CC=CC=C1	https://www.reaxys.com/reaxys/secured/hopinto.do?context=S&query=IDE.XRN=157108&database=RX&origin= Universidade_Nova_de_Lisboa &ln=
157191	O=C1OC2=CC=CC=C2C=C1C1=CC=CC=C1	https://www.reaxys.com/reaxys/secured/hopinto.do?context=S&query=IDE.XRN=157191&database=RX&origin= Universidade_Nova_de_Lisboa &ln=
157587	N1C=NC(=C1C1=CC=CC=C1)C1=CC=CC=C1	https://www.reaxys.com/reaxys/secured/hopinto.do?context=S&query=IDE.XRN=157587&database=RX&origin= Universidade_Nova_de_Lisboa &ln=
157598	O=C1C=C(OC2=C1C=CC=C2)C1=CC=CC=C1	https://www.reaxys.com/reaxys/secured/hopinto.do?context=S&query=IDE.XRN=157598&database=RX&origin= Universidade_Nova_de_Lisboa &ln=
157616	O=C(N1C2CCCCC12)C1=CC=CC=C1	https://www.reaxys.com/reaxys/secured/hopinto.do?context=S&query=IDE.XRN=157616&database=RX&origin= Universidade_Nova_de_Lisboa &ln=
157775	CN1N(C(=O)C=C1C)C1=CC=CC=C1	https://www.reaxys.com/reaxys/secured/hopinto.do?context=S&query=IDE.XRN=157775&database=RX&origin= Universidade_Nova_de_Lisboa &ln=
157877	NC1=NC2=C(NN=C2)C(=O)N1	https://www.reaxys.com/reaxys/secured/hopinto.do?context=S&query=IDE.XRN=157877&database=RX&origin= Universidade_Nova_de_Lisboa &ln=
158016	CC1=CC=CC(=C1)C1=NC2=C(O1)C=CC=C2	https://www.reaxys.com/reaxys/secured/hopinto.do?context=S&query=IDE.XRN=158016&database=RX&origin= Universidade_Nova_de_Lisboa &ln=
158220	CCOC(=O)C1=C(NC=C1C)C(O)=O	https://www.reaxys.com/reaxys/secured/hopinto.do?context=S&query=IDE.XRN=158220&database=RX&origin= Universidade_Nova_de_Lisboa &ln=
158224	CC1=CC(=O)C2=C(O)C=C(O)C=C2O1	https://www.reaxys.com/reaxys/secured/hopinto.do?context=S&query=IDE.XRN=158224&database=RX&origin= Universidade_Nova_de_Lisboa &ln=
158393	COC1=CC=C(C=C1)C1=CC(=S)SS1	https://www.reaxys.com/reaxys/secured/hopinto.do?context=S&query=IDE.XRN=158393&database=RX&origin= Universidade_Nova_de_Lisboa &ln=
158699	CC1(C)CCC2=CC(C=O)=C(O)C=C2O1	https://www.reaxys.com/reaxys/secured/hopinto.do?context=S&query=IDE.XRN=158699&database=RX&origin= Universidade_Nova_de_Lisboa &ln=
159031	CCCOC1=CC=C2C=CC(=O)OC2=C1	https://www.reaxys.com/reaxys/secured/hopinto.do?context=S&query=IDE.XRN=159031&database=RX&origin= Universidade_Nova_de_Lisboa &ln=
159075	CN1C2=CC=CC=C2C(=O)C2=C1C=CC=C2	https://www.reaxys.com/reaxys/secured/hopinto.do?context=S&query=IDE.XRN=159075&database=RX&origin= Universidade_Nova_de_Lisboa &ln=
159115	COC1=CC=C2COC(=O)C2=C1OC	https://www.reaxys.com/reaxys/secured/hopinto.do?context=S&query=IDE.XRN=159115&database=RX&origin= Universidade_Nova_de_Lisboa &ln=
159147	COC1=C2C=CC=CC2=NC2=CC=CC=C12	https://www.reaxys.com/reaxys/secured/hopinto.do?context=S&query=IDE.XRN=159147&database=RX&origin= Universidade_Nova_de_Lisboa &ln=
159148	CNC1=C2C=CC=CC2=NC2=CC=CC=C12	https://www.reaxys.com/reaxys/secured/hopinto.do?context=S&query=IDE.XRN=159148&database=RX&origin= Universidade_Nova_de_Lisboa &ln=
159169	O=C(OCC1=CC=CC=C1)C1=CC=CN=C1	https://www.reaxys.com/reaxys/secured/hopinto.do?context=S&query=IDE.XRN=159169&database=RX&origin= Universidade_Nova_de_Lisboa &ln=
159309	O=C(CC(=O)C1=CC=CN=C1)C1=CC=CS1	https://www.reaxys.com/reaxys/secured/hopinto.do?context=S&query=IDE.XRN=159309&database=RX&origin= Universidade_Nova_de_Lisboa &ln=
159372	O=C(CC(=O)C1=CC=NC=C1)C1=CC=CS1	https://www.reaxys.com/reaxys/secured/hopinto.do?context=S&query=IDE.XRN=159372&database=RX&origin= Universidade_Nova_de_Lisboa &ln=
159397	CN1C2=CC=CC=C2N=C1C1=CC=CC=C1	https://www.reaxys.com/reaxys/secured/hopinto.do?context=S&query=IDE.XRN=159397&database=RX&origin= Universidade_Nova_de_Lisboa &ln=
159428	OC1=CC=C2C=CC(=NC2=C1)C1=CC=CC=C1	https://www.reaxys.com/reaxys/secured/hopinto.do?context=S&query=IDE.XRN=159428&database=RX&origin= Universidade_Nova_de_Lisboa &ln=
159481	OC1=C(\C=N\C2=C(S)C=CC=C2)C=CC=C1	https://www.reaxys.com/reaxys/secured/hopinto.do?context=S&query=IDE.XRN=159481&database=RX&origin= Universidade_Nova_de_Lisboa &ln=
159493	N#CC1=C2C=CC=CC2=NC2=CC=CC=C12	https://www.reaxys.com/reaxys/secured/hopinto.do?context=S&query=IDE.XRN=159493&database=RX&origin= Universidade_Nova_de_Lisboa &ln=
159833	NC1=C(NC2=CC=CC=C12)C1=CC=CC=C1	https://www.reaxys.com/reaxys/secured/hopinto.do?context=S&query=IDE.XRN=159833&database=RX&origin= Universidade_Nova_de_Lisboa &ln=
159857	CC1=CC=C(NC2=NC=CC(=O)N2)C=C1	https://www.reaxys.com/reaxys/secured/hopinto.do?context=S&query=IDE.XRN=159857&database=RX&origin= Universidade_Nova_de_Lisboa &ln=
159886	CC1=CC(=O)C2=C(O1)C1=CC=CC=C1C=C2	https://www.reaxys.com/reaxys/secured/hopinto.do?context=S&query=IDE.XRN=159886&database=RX&origin= Universidade_Nova_de_Lisboa &ln=
160160	O=C1OCC2=C(C=CC=C2)C2=CC=CC=C12	https://www.reaxys.com/reaxys/secured/hopinto.do?context=S&query=IDE.XRN=160160&database=RX&origin= Universidade_Nova_de_Lisboa &ln=
160269	O=C(OCC1=CC=CC=C1)C1=CC=NC=C1	https://www.reaxys.com/reaxys/secured/hopinto.do?context=S&query=IDE.XRN=160269&database=RX&origin= Universidade_Nova_de_Lisboa &ln=
160503	CN(C)CCC1=CNC2=CC=CC(O)=C12	https://www.reaxys.com/reaxys/secured/hopinto.do?context=S&query=IDE.XRN=160503&database=RX&origin= Universidade_Nova_de_Lisboa &ln=
160532	O=C1C(=O)C2=C(N=CC=C2)C2=NC=CC=C12	https://www.reaxys.com/reaxys/secured/hopinto.do?context=S&query=IDE.XRN=160532&database=RX&origin= Universidade_Nova_de_Lisboa &ln=
160657	O=C1C(=O)C2=C(C=CC=N2)C2=C1N=CC=C2	https://www.reaxys.com/reaxys/secured/hopinto.do?context=S&query=IDE.XRN=160657&database=RX&origin= Universidade_Nova_de_Lisboa &ln=
160688	O=C1C(=O)C2=C(N=CC=C2)C2=CC=CN=C12	https://www.reaxys.com/reaxys/secured/hopinto.do?context=S&query=IDE.XRN=160688&database=RX&origin= Universidade_Nova_de_Lisboa &ln=
160842	COC1=NC2=CC=C(N)C=C2N=C1OC	https://www.reaxys.com/reaxys/secured/hopinto.do?context=S&query=IDE.XRN=160842&database=RX&origin= Universidade_Nova_de_Lisboa &ln=
160873	CC1=C(C=CC=C1)C1=NC2=C(O1)C=CC=C2	https://www.reaxys.com/reaxys/secured/hopinto.do?context=S&query=IDE.XRN=160873&database=RX&origin= Universidade_Nova_de_Lisboa &ln=
160965	COC1=CC(C)=C2C(=O)C=C(C)OC2=C1	https://www.reaxys.com/reaxys/secured/hopinto.do?context=S&query=IDE.XRN=160965&database=RX&origin= Universidade_Nova_de_Lisboa &ln=
161274	C1=CC=C2C(=C1)C1=CC=CC=C1C1=C2N=CC=N1	https://www.reaxys.com/reaxys/secured/hopinto.do?context=S&query=IDE.XRN=161274&database=RX&origin= Universidade_Nova_de_Lisboa &ln=
161826	ClC1=CC=C(NC(=S)C2=CC=CO2)C=C1	https://www.reaxys.com/reaxys/secured/hopinto.do?context=S&query=IDE.XRN=161826&database=RX&origin= Universidade_Nova_de_Lisboa &ln=
161828	BrC1=CC=C(NC(=S)C2=CC=CO2)C=C1	https://www.reaxys.com/reaxys/secured/hopinto.do?context=S&query=IDE.XRN=161828&database=RX&origin= Universidade_Nova_de_Lisboa &ln=
162078	FC(F)(F)C(=O)NC1=NC=CS1	https://www.reaxys.com/reaxys/secured/hopinto.do?context=S&query=IDE.XRN=162078&database=RX&origin= Universidade_Nova_de_Lisboa &ln=
162164	CC(=O)OCC1=CC=C(O1)C(O)=O	https://www.reaxys.com/reaxys/secured/hopinto.do?context=S&query=IDE.XRN=162164&database=RX&origin= Universidade_Nova_de_Lisboa &ln=
162304	OC(=O)C1=CC2=C(NC3=CC=CC=C23)C=C1	https://www.reaxys.com/reaxys/secured/hopinto.do?context=S&query=IDE.XRN=162304&database=RX&origin= Universidade_Nova_de_Lisboa &ln=
162374	C=CCOC1=CC(=O)OC2=CC=CC=C12	https://www.reaxys.com/reaxys/secured/hopinto.do?context=S&query=IDE.XRN=162374&database=RX&origin= Universidade_Nova_de_Lisboa &ln=
162646	COC1=C(OC)C=C2C(=O)N(C)CCC2=C1	https://www.reaxys.com/reaxys/secured/hopinto.do?context=S&query=IDE.XRN=162646&database=RX&origin= Universidade_Nova_de_Lisboa &ln=
162676	NC1=CC=C(C=C1)C1=NC2=CC=CC=C2N1	https://www.reaxys.com/reaxys/secured/hopinto.do?context=S&query=IDE.XRN=162676&database=RX&origin= Universidade_Nova_de_Lisboa &ln=
162744	OC1=CC=C(C=C1)C1=NC2=C(O1)C=CC=C2	https://www.reaxys.com/reaxys/secured/hopinto.do?context=S&query=IDE.XRN=162744&database=RX&origin= Universidade_Nova_de_Lisboa &ln=
162787	CC1=CC(=NN1C1=CC=CC=C1)C(O)=O	https://www.reaxys.com/reaxys/secured/hopinto.do?context=S&query=IDE.XRN=162787&database=RX&origin= Universidade_Nova_de_Lisboa &ln=
162943	CCOC1=C(OC)C=C2CCNC(=O)C2=C1	https://www.reaxys.com/reaxys/secured/hopinto.do?context=S&query=IDE.XRN=162943&database=RX&origin= Universidade_Nova_de_Lisboa &ln=
163297	O1N=C2C=CC3=NON=C3C2=N1	https://www.reaxys.com/reaxys/secured/hopinto.do?context=S&query=IDE.XRN=163297&database=RX&origin= Universidade_Nova_de_Lisboa &ln=
163300	CC1=NC2=C(N=C1)N=C(N)N=C2N	https://www.reaxys.com/reaxys/secured/hopinto.do?context=S&query=IDE.XRN=163300&database=RX&origin= Universidade_Nova_de_Lisboa &ln=
163321	NC1=CC=C(C=C1)C1=NC2=C(S1)C=CC=C2	https://www.reaxys.com/reaxys/secured/hopinto.do?context=S&query=IDE.XRN=163321&database=RX&origin= Universidade_Nova_de_Lisboa &ln=
163420	FC(F)(F)C1=NC2=CC=CC=C2N1	https://www.reaxys.com/reaxys/secured/hopinto.do?context=S&query=IDE.XRN=163420&database=RX&origin= Universidade_Nova_de_Lisboa &ln=
163475	CN1C(=O)C=C(C)N=C1C1=CC=CC=C1	https://www.reaxys.com/reaxys/secured/hopinto.do?context=S&query=IDE.XRN=163475&database=RX&origin= Universidade_Nova_de_Lisboa &ln=
163501	COC1=C2N(C)C(=O)C=CC2=CC=C1	https://www.reaxys.com/reaxys/secured/hopinto.do?context=S&query=IDE.XRN=163501&database=RX&origin= Universidade_Nova_de_Lisboa &ln=
163645	COC1=C(C=CC=C1)\N=C\C1=CC=CO1	https://www.reaxys.com/reaxys/secured/hopinto.do?context=S&query=IDE.XRN=163645&database=RX&origin= Universidade_Nova_de_Lisboa &ln=
163990	CC1(C)NS(=O)(=O)C2=C1C=CC=C2	https://www.reaxys.com/reaxys/secured/hopinto.do?context=S&query=IDE.XRN=163990&database=RX&origin= Universidade_Nova_de_Lisboa &ln=
163991	NC1=NC(=O)NC(=N1)C1=CC=CC=C1	https://www.reaxys.com/reaxys/secured/hopinto.do?context=S&query=IDE.XRN=163991&database=RX&origin= Universidade_Nova_de_Lisboa &ln=
164324	CC1=NOC(=C1C)C1=C(O)C=CC=C1	https://www.reaxys.com/reaxys/secured/hopinto.do?context=S&query=IDE.XRN=164324&database=RX&origin= Universidade_Nova_de_Lisboa &ln=
164406	CC1=C(C)C2=C3N1CCC(=O)C3=CC=C2	https://www.reaxys.com/reaxys/secured/hopinto.do?context=S&query=IDE.XRN=164406&database=RX&origin= Universidade_Nova_de_Lisboa &ln=
165286	ClC1=CC=C2C(=O)NC(=O)NC2=C1	https://www.reaxys.com/reaxys/secured/hopinto.do?context=S&query=IDE.XRN=165286&database=RX&origin= Universidade_Nova_de_Lisboa &ln=
165451	COC1=NC2=C3N=CC=CC3=CC=C2C=C1	https://www.reaxys.com/reaxys/secured/hopinto.do?context=S&query=IDE.XRN=165451&database=RX&origin= Universidade_Nova_de_Lisboa &ln=
165655	CC1=C(C(=O)OC2=CC=CC=C12)C1=CC=CC=C1	https://www.reaxys.com/reaxys/secured/hopinto.do?context=S&query=IDE.XRN=165655&database=RX&origin= Universidade_Nova_de_Lisboa &ln=
165882	CCN(CC)CC1=CC=C2C=CC=NC2=C1O	https://www.reaxys.com/reaxys/secured/hopinto.do?context=S&query=IDE.XRN=165882&database=RX&origin= Universidade_Nova_de_Lisboa &ln=
166067	CCCCOC1=CC=C2C=CC(=O)OC2=C1	https://www.reaxys.com/reaxys/secured/hopinto.do?context=S&query=IDE.XRN=166067&database=RX&origin= Universidade_Nova_de_Lisboa &ln=
166334	OCC(O)C(O)C1=NC2=CC=CC=C2N=C1	https://www.reaxys.com/reaxys/secured/hopinto.do?context=S&query=IDE.XRN=166334&database=RX&origin= Universidade_Nova_de_Lisboa &ln=
166541	CC1=NCCC2=C1NC1=C2C=CC=C1	https://www.reaxys.com/reaxys/secured/hopinto.do?context=S&query=IDE.XRN=166541&database=RX&origin= Universidade_Nova_de_Lisboa &ln=
166993	COC1=CC2=CC3=C(CCC3)N=C2C=C1OC	https://www.reaxys.com/reaxys/secured/hopinto.do?context=S&query=IDE.XRN=166993&database=RX&origin= Universidade_Nova_de_Lisboa &ln=
167133	CN1CC(C)(C)CC(=C1)C1CCC(C)(C)CN1C	https://www.reaxys.com/reaxys/secured/hopinto.do?context=S&query=IDE.XRN=167133&database=RX&origin= Universidade_Nova_de_Lisboa &ln=
167258	NC1=NC2=C(CCCC2)C=C1C#N	https://www.reaxys.com/reaxys/secured/hopinto.do?context=S&query=IDE.XRN=167258&database=RX&origin= Universidade_Nova_de_Lisboa &ln=
168095	ClC1=CC=C2NC(=O)NC(=O)C2=C1	https://www.reaxys.com/reaxys/secured/hopinto.do?context=S&query=IDE.XRN=168095&database=RX&origin= Universidade_Nova_de_Lisboa &ln=
168142	ClC1=CC=C2NC(=O)C(=O)NC2=C1	https://www.reaxys.com/reaxys/secured/hopinto.do?context=S&query=IDE.XRN=168142&database=RX&origin= Universidade_Nova_de_Lisboa &ln=
168393	COC1=CC=C2C=CC(=O)OC2=C1O	https://www.reaxys.com/reaxys/secured/hopinto.do?context=S&query=IDE.XRN=168393&database=RX&origin= Universidade_Nova_de_Lisboa &ln=
168401	CC1=CC=C(NC2=NC(=O)NC=C2)C=C1	https://www.reaxys.com/reaxys/secured/hopinto.do?context=S&query=IDE.XRN=168401&database=RX&origin= Universidade_Nova_de_Lisboa &ln=
168414	O=C1N2CCCC2=NC2=CC=CC=C12	https://www.reaxys.com/reaxys/secured/hopinto.do?context=S&query=IDE.XRN=168414&database=RX&origin= Universidade_Nova_de_Lisboa &ln=
168835	O=C1OC2=CC3=C(OCO3)C=C2C=C1	https://www.reaxys.com/reaxys/secured/hopinto.do?context=S&query=IDE.XRN=168835&database=RX&origin= Universidade_Nova_de_Lisboa &ln=
168937	COC1=CC(NC(C)=O)=NC(SC)=N1	https://www.reaxys.com/reaxys/secured/hopinto.do?context=S&query=IDE.XRN=168937&database=RX&origin= Universidade_Nova_de_Lisboa &ln=
169118	COC1=C(C)C(OC)=C2COC(=O)C2=C1	https://www.reaxys.com/reaxys/secured/hopinto.do?context=S&query=IDE.XRN=169118&database=RX&origin= Universidade_Nova_de_Lisboa &ln=
169218	N1C=NC2=C1C1=CC=CC=C1C1=CC=CC=C21	https://www.reaxys.com/reaxys/secured/hopinto.do?context=S&query=IDE.XRN=169218&database=RX&origin= Universidade_Nova_de_Lisboa &ln=
169261	CC(=O)OCC1CC2=CC=CC=C2O1	https://www.reaxys.com/reaxys/secured/hopinto.do?context=S&query=IDE.XRN=169261&database=RX&origin= Universidade_Nova_de_Lisboa &ln=
169464	ClC1=CC=C(NC2=NC=CC(=O)N2)C=C1	https://www.reaxys.com/reaxys/secured/hopinto.do?context=S&query=IDE.XRN=169464&database=RX&origin= Universidade_Nova_de_Lisboa &ln=
169507	COC1=C(C)C(OC)=C2C(=O)OCC2=C1	https://www.reaxys.com/reaxys/secured/hopinto.do?context=S&query=IDE.XRN=169507&database=RX&origin= Universidade_Nova_de_Lisboa &ln=
169569	OC(=O)C1=C(OC=C1)C1=CC=C(Cl)C=C1	https://www.reaxys.com/reaxys/secured/hopinto.do?context=S&query=IDE.XRN=169569&database=RX&origin= Universidade_Nova_de_Lisboa &ln=
169582	COC1=CC(O)=C2C(=O)OC(C)CC2=C1	https://www.reaxys.com/reaxys/secured/hopinto.do?context=S&query=IDE.XRN=169582&database=RX&origin= Universidade_Nova_de_Lisboa &ln=
169607	COC1=C2C(=O)OCC2=C(C)C(O)=C1C	https://www.reaxys.com/reaxys/secured/hopinto.do?context=S&query=IDE.XRN=169607&database=RX&origin= Universidade_Nova_de_Lisboa &ln=
169663	COC1=CC=C(C=C1)C(O)C1=CC=CS1	https://www.reaxys.com/reaxys/secured/hopinto.do?context=S&query=IDE.XRN=169663&database=RX&origin= Universidade_Nova_de_Lisboa &ln=
169695	OC1=C(C=CC=C1)C1=NNC(=S)O1	https://www.reaxys.com/reaxys/secured/hopinto.do?context=S&query=IDE.XRN=169695&database=RX&origin= Universidade_Nova_de_Lisboa &ln=
169840	CC1=NNC(C)=C1CC1=C(C)NN=C1C	https://www.reaxys.com/reaxys/secured/hopinto.do?context=S&query=IDE.XRN=169840&database=RX&origin= Universidade_Nova_de_Lisboa &ln=
169905	COC1=C(OC)C=C2C(=O)C(=O)NC2=C1	https://www.reaxys.com/reaxys/secured/hopinto.do?context=S&query=IDE.XRN=169905&database=RX&origin= Universidade_Nova_de_Lisboa &ln=
169982	C1=CC=C(C=C1)N1C2=CC=CC=C2C2=C1C=CC=C2	https://www.reaxys.com/reaxys/secured/hopinto.do?context=S&query=IDE.XRN=169982&database=RX&origin= Universidade_Nova_de_Lisboa &ln=
170054	COC1=CC=C2C3CCCCC3NC2=C1	https://www.reaxys.com/reaxys/secured/hopinto.do?context=S&query=IDE.XRN=170054&database=RX&origin= Universidade_Nova_de_Lisboa &ln=
170203	O=C(N\N=C\C1=CC=CC=C1)C1=CC=NC=C1	https://www.reaxys.com/reaxys/secured/hopinto.do?context=S&query=IDE.XRN=170203&database=RX&origin= Universidade_Nova_de_Lisboa &ln=
170237	COC1=C2C=COC2=CC=C1C(O)=O	https://www.reaxys.com/reaxys/secured/hopinto.do?context=S&query=IDE.XRN=170237&database=RX&origin= Universidade_Nova_de_Lisboa &ln=
170276	NC(=O)C1=CN(CC2=CC=CC=C2)C=CC1	https://www.reaxys.com/reaxys/secured/hopinto.do?context=S&query=IDE.XRN=170276&database=RX&origin= Universidade_Nova_de_Lisboa &ln=
170385	O1C(=NN=C1C1=CC=CC=C1)C1=CC=CC=C1	https://www.reaxys.com/reaxys/secured/hopinto.do?context=S&query=IDE.XRN=170385&database=RX&origin= Universidade_Nova_de_Lisboa &ln=
170455	NNC(=O)CC1=CNC2=C1C=CC=C2	https://www.reaxys.com/reaxys/secured/hopinto.do?context=S&query=IDE.XRN=170455&database=RX&origin= Universidade_Nova_de_Lisboa &ln=
170628	CC1=NC=CC2=C1NC1=CC=C(Br)C=C21	https://www.reaxys.com/reaxys/secured/hopinto.do?context=S&query=IDE.XRN=170628&database=RX&origin= Universidade_Nova_de_Lisboa &ln=
170643	CCOC(=O)C1=CC=C(NC(C)=O)O1	https://www.reaxys.com/reaxys/secured/hopinto.do?context=S&query=IDE.XRN=170643&database=RX&origin= Universidade_Nova_de_Lisboa &ln=
170669	COC1=NC2=C(N=CC=N2)C(=O)N1C	https://www.reaxys.com/reaxys/secured/hopinto.do?context=S&query=IDE.XRN=170669&database=RX&origin= Universidade_Nova_de_Lisboa &ln=
170775	OC1=CC2=C(C=C1)C(=O)C1=CC=CC=C1O2	https://www.reaxys.com/reaxys/secured/hopinto.do?context=S&query=IDE.XRN=170775&database=RX&origin= Universidade_Nova_de_Lisboa &ln=
170887	CC(=O)OC1=CC=C2C=CC(=O)OC2=C1	https://www.reaxys.com/reaxys/secured/hopinto.do?context=S&query=IDE.XRN=170887&database=RX&origin= Universidade_Nova_de_Lisboa &ln=
171142	ClC1=CC=C(\C=C2\NC(=O)NC2=O)C=C1	https://www.reaxys.com/reaxys/secured/hopinto.do?context=S&query=IDE.XRN=171142&database=RX&origin= Universidade_Nova_de_Lisboa &ln=
171235	CC(=O)OCC1CC2=CC=CC(C)=C2O1	https://www.reaxys.com/reaxys/secured/hopinto.do?context=S&query=IDE.XRN=171235&database=RX&origin= Universidade_Nova_de_Lisboa &ln=
171327	OC(=O)C1=C2C=CC=CC2=NC2=CC=CC=C12	https://www.reaxys.com/reaxys/secured/hopinto.do?context=S&query=IDE.XRN=171327&database=RX&origin= Universidade_Nova_de_Lisboa &ln=
171410	CC1=CC2=C(O1)C(=O)C1=CC=CC=C1C2=O	https://www.reaxys.com/reaxys/secured/hopinto.do?context=S&query=IDE.XRN=171410&database=RX&origin= Universidade_Nova_de_Lisboa &ln=
171497	OC1=CC(=CC=C1)C1=NC2=C(O1)C=CC=C2	https://www.reaxys.com/reaxys/secured/hopinto.do?context=S&query=IDE.XRN=171497&database=RX&origin= Universidade_Nova_de_Lisboa &ln=
171514	NC1=CC(=CC=C1)C1=NC2=C(S1)C=CC=C2	https://www.reaxys.com/reaxys/secured/hopinto.do?context=S&query=IDE.XRN=171514&database=RX&origin= Universidade_Nova_de_Lisboa &ln=
171724	CC(=O)C1=CC=C2OC(C)(C)C=CC2=C1O	https://www.reaxys.com/reaxys/secured/hopinto.do?context=S&query=IDE.XRN=171724&database=RX&origin= Universidade_Nova_de_Lisboa &ln=
171733	CC1=CC2=C(O1)C1=CC=CC=C1C(=O)C2=O	https://www.reaxys.com/reaxys/secured/hopinto.do?context=S&query=IDE.XRN=171733&database=RX&origin= Universidade_Nova_de_Lisboa &ln=
171935	FC1=CC2=NC3=CC=CC=C3C(Cl)=C2C=C1	https://www.reaxys.com/reaxys/secured/hopinto.do?context=S&query=IDE.XRN=171935&database=RX&origin= Universidade_Nova_de_Lisboa &ln=
171975	C1=NN(N=C1C1=CC=CC=C1)C1=CC=CC=C1	https://www.reaxys.com/reaxys/secured/hopinto.do?context=S&query=IDE.XRN=171975&database=RX&origin= Universidade_Nova_de_Lisboa &ln=
171977	C1=C(N=NN1C1=CC=CC=C1)C1=CC=CC=C1	https://www.reaxys.com/reaxys/secured/hopinto.do?context=S&query=IDE.XRN=171977&database=RX&origin= Universidade_Nova_de_Lisboa &ln=
172362	O1N=C(C=C1C1=CC=CC=C1)C1=CC=NC=C1	https://www.reaxys.com/reaxys/secured/hopinto.do?context=S&query=IDE.XRN=172362&database=RX&origin= Universidade_Nova_de_Lisboa &ln=
172363	O1N=C(C=C1C1=CC=NC=C1)C1=CC=CC=C1	https://www.reaxys.com/reaxys/secured/hopinto.do?context=S&query=IDE.XRN=172363&database=RX&origin= Universidade_Nova_de_Lisboa &ln=
172407	CN1CCC2=CC3=C(OCO3)C=C2C1=O	https://www.reaxys.com/reaxys/secured/hopinto.do?context=S&query=IDE.XRN=172407&database=RX&origin= Universidade_Nova_de_Lisboa &ln=
172474	ClC1=CC2=C(SC3=CC=CC=C3C2=O)C=C1	https://www.reaxys.com/reaxys/secured/hopinto.do?context=S&query=IDE.XRN=172474&database=RX&origin= Universidade_Nova_de_Lisboa &ln=
172484	CN1C(=O)C=CC2=CC=C3C=CC=NC3=C12	https://www.reaxys.com/reaxys/secured/hopinto.do?context=S&query=IDE.XRN=172484&database=RX&origin= Universidade_Nova_de_Lisboa &ln=
172489	ClC1=CC2=C(NC3=CC=CC=C3C2=O)C=C1	https://www.reaxys.com/reaxys/secured/hopinto.do?context=S&query=IDE.XRN=172489&database=RX&origin= Universidade_Nova_de_Lisboa &ln=
172598	CC(=N/NC1=CC=CC=C1)\C1=NOC(C)=C1	https://www.reaxys.com/reaxys/secured/hopinto.do?context=S&query=IDE.XRN=172598&database=RX&origin= Universidade_Nova_de_Lisboa &ln=
172626	O1C(=CN=C1C1=CC=CS1)C1=CC=CC=C1	https://www.reaxys.com/reaxys/secured/hopinto.do?context=S&query=IDE.XRN=172626&database=RX&origin= Universidade_Nova_de_Lisboa &ln=
172686	CC(=O)CC1=NC2=CC=CC=C2NC1=O	https://www.reaxys.com/reaxys/secured/hopinto.do?context=S&query=IDE.XRN=172686&database=RX&origin= Universidade_Nova_de_Lisboa &ln=
172818	C(CC1=CC=CC=C1)C1=NC2=C(S1)C=CC=C2	https://www.reaxys.com/reaxys/secured/hopinto.do?context=S&query=IDE.XRN=172818&database=RX&origin= Universidade_Nova_de_Lisboa &ln=
172859	CCOC(=O)C1=CNC2=CC=CC=C2C1	https://www.reaxys.com/reaxys/secured/hopinto.do?context=S&query=IDE.XRN=172859&database=RX&origin= Universidade_Nova_de_Lisboa &ln=
172925	NN1C2=CC=CC=C2N=C1C1=CC=CC=C1	https://www.reaxys.com/reaxys/secured/hopinto.do?context=S&query=IDE.XRN=172925&database=RX&origin= Universidade_Nova_de_Lisboa &ln=
172961	O=C1NC(=O)\C(N1)=C\C=C\C1=CC=CC=C1	https://www.reaxys.com/reaxys/secured/hopinto.do?context=S&query=IDE.XRN=172961&database=RX&origin= Universidade_Nova_de_Lisboa &ln=
173016	OC1=C(C=CC=C1)C1=NC2=CC=CC=C2N1	https://www.reaxys.com/reaxys/secured/hopinto.do?context=S&query=IDE.XRN=173016&database=RX&origin= Universidade_Nova_de_Lisboa &ln=
173026	OC1=C(C=CC=C1)C1=NC2=C(S1)C=CC=C2	https://www.reaxys.com/reaxys/secured/hopinto.do?context=S&query=IDE.XRN=173026&database=RX&origin= Universidade_Nova_de_Lisboa &ln=
173027	NC1=C(C=CC=C1)C1=NC2=C(S1)C=CC=C2	https://www.reaxys.com/reaxys/secured/hopinto.do?context=S&query=IDE.XRN=173027&database=RX&origin= Universidade_Nova_de_Lisboa &ln=
173139	N\N=C1/C2=CC=CC=C2NC2=C1C=CC=C2	https://www.reaxys.com/reaxys/secured/hopinto.do?context=S&query=IDE.XRN=173139&database=RX&origin= Universidade_Nova_de_Lisboa &ln=
173253	COC1=CC=CC2=NC3=CC=CC=C3N=C12	https://www.reaxys.com/reaxys/secured/hopinto.do?context=S&query=IDE.XRN=173253&database=RX&origin= Universidade_Nova_de_Lisboa &ln=
173463	C(CC1=CC=CC=C1)C1=NC2=CC=CC=C2N1	https://www.reaxys.com/reaxys/secured/hopinto.do?context=S&query=IDE.XRN=173463&database=RX&origin= Universidade_Nova_de_Lisboa &ln=
173550	O=C1NC2=C(SC3=CC=CC=C13)C=CC=C2	https://www.reaxys.com/reaxys/secured/hopinto.do?context=S&query=IDE.XRN=173550&database=RX&origin= Universidade_Nova_de_Lisboa &ln=
173587	CC1NCCC2=C1NC1=CC(O)=CC=C21	https://www.reaxys.com/reaxys/secured/hopinto.do?context=S&query=IDE.XRN=173587&database=RX&origin= Universidade_Nova_de_Lisboa &ln=
173698	CC1=NC=CC2=C1NC1=CC(O)=CC=C21	https://www.reaxys.com/reaxys/secured/hopinto.do?context=S&query=IDE.XRN=173698&database=RX&origin= Universidade_Nova_de_Lisboa &ln=
173920	CC1=CC=C2N=C3C=CC4=C(C=CC=C4)C3=CC2=C1	https://www.reaxys.com/reaxys/secured/hopinto.do?context=S&query=IDE.XRN=173920&database=RX&origin= Universidade_Nova_de_Lisboa &ln=
173960	OC(CN1CCCCC1)C1=CC2=CC=CC=C2C=C1	https://www.reaxys.com/reaxys/secured/hopinto.do?context=S&query=IDE.XRN=173960&database=RX&origin= Universidade_Nova_de_Lisboa &ln=
174294	CC(=O)C1=C(C)C(C(C)=O)=C2C=CC=CN12	https://www.reaxys.com/reaxys/secured/hopinto.do?context=S&query=IDE.XRN=174294&database=RX&origin= Universidade_Nova_de_Lisboa &ln=
174620	CN1C=C(NC=O)C(=O)N(C)C1=O	https://www.reaxys.com/reaxys/secured/hopinto.do?context=S&query=IDE.XRN=174620&database=RX&origin= Universidade_Nova_de_Lisboa &ln=
174731	CC1=CC(=O)OC2=C1C=CC1=C2C=CO1	https://www.reaxys.com/reaxys/secured/hopinto.do?context=S&query=IDE.XRN=174731&database=RX&origin= Universidade_Nova_de_Lisboa &ln=
174748	CCOC(=O)C1=CC(C(C)=O)=C(C)N=C1C	https://www.reaxys.com/reaxys/secured/hopinto.do?context=S&query=IDE.XRN=174748&database=RX&origin= Universidade_Nova_de_Lisboa &ln=
175074	CC1=NC(N)=CC2=C1NC1=CC=CC=C21	https://www.reaxys.com/reaxys/secured/hopinto.do?context=S&query=IDE.XRN=175074&database=RX&origin= Universidade_Nova_de_Lisboa &ln=
175138	CC(=O)NC1=NN(N=C1)C1=CC=CC=C1	https://www.reaxys.com/reaxys/secured/hopinto.do?context=S&query=IDE.XRN=175138&database=RX&origin= Universidade_Nova_de_Lisboa &ln=
175334	CN1N(C(=O)C=C1C)C1=CC=C(O)C=C1	https://www.reaxys.com/reaxys/secured/hopinto.do?context=S&query=IDE.XRN=175334&database=RX&origin= Universidade_Nova_de_Lisboa &ln=
175360	CC(=O)C1=C2OC(=O)C=CC2=CC=C1O	https://www.reaxys.com/reaxys/secured/hopinto.do?context=S&query=IDE.XRN=175360&database=RX&origin= Universidade_Nova_de_Lisboa &ln=
175997	CN1C(=O)C2=C(OC=C2)C2=CC=CC=C12	https://www.reaxys.com/reaxys/secured/hopinto.do?context=S&query=IDE.XRN=175997&database=RX&origin= Universidade_Nova_de_Lisboa &ln=
176010	C1CCC2=C(ON=C2C1)C1=CC=CC=C1	https://www.reaxys.com/reaxys/secured/hopinto.do?context=S&query=IDE.XRN=176010&database=RX&origin= Universidade_Nova_de_Lisboa &ln=
176012	CC1=COC2=C1C=C1C=CC(=O)OC1=C2	https://www.reaxys.com/reaxys/secured/hopinto.do?context=S&query=IDE.XRN=176012&database=RX&origin= Universidade_Nova_de_Lisboa &ln=
176232	OS(=O)(=O)C1=NC2=C(S1)C=CC=C2	https://www.reaxys.com/reaxys/secured/hopinto.do?context=S&query=IDE.XRN=176232&database=RX&origin= Universidade_Nova_de_Lisboa &ln=
176436	COC1=CC=C(C=C1)C1=NC2=CC=CC=C2N1	https://www.reaxys.com/reaxys/secured/hopinto.do?context=S&query=IDE.XRN=176436&database=RX&origin= Universidade_Nova_de_Lisboa &ln=
176544	COC(=O)C1=C2C=CC=CC=C2OC1=O	https://www.reaxys.com/reaxys/secured/hopinto.do?context=S&query=IDE.XRN=176544&database=RX&origin= Universidade_Nova_de_Lisboa &ln=
176573	CN1\C(SC=C1C1=CC=CC=C1)=N/N=O	https://www.reaxys.com/reaxys/secured/hopinto.do?context=S&query=IDE.XRN=176573&database=RX&origin= Universidade_Nova_de_Lisboa &ln=
176587	ClC1=CC2=C(SC3=C(N2)C=CC=C3)C=C1	https://www.reaxys.com/reaxys/secured/hopinto.do?context=S&query=IDE.XRN=176587&database=RX&origin= Universidade_Nova_de_Lisboa &ln=
176657	CC1=C(NC2=NC=CC(=O)N2)C=CC=C1	https://www.reaxys.com/reaxys/secured/hopinto.do?context=S&query=IDE.XRN=176657&database=RX&origin= Universidade_Nova_de_Lisboa &ln=
177041	COC1=CC=C(NC(=S)C2=CC=CO2)C=C1	https://www.reaxys.com/reaxys/secured/hopinto.do?context=S&query=IDE.XRN=177041&database=RX&origin= Universidade_Nova_de_Lisboa &ln=
177388	COC1=C2C(=O)OCC2=C(C)C(OC)=C1C	https://www.reaxys.com/reaxys/secured/hopinto.do?context=S&query=IDE.XRN=177388&database=RX&origin= Universidade_Nova_de_Lisboa &ln=
177601	CC1=CC=C2C(=C1)C1=C(OC2(C)C)C=CC(O)=C1	https://www.reaxys.com/reaxys/secured/hopinto.do?context=S&query=IDE.XRN=177601&database=RX&origin= Universidade_Nova_de_Lisboa &ln=
178039	CC1=C(NC2=NC(=O)NC=C2)C=CC=C1	https://www.reaxys.com/reaxys/secured/hopinto.do?context=S&query=IDE.XRN=178039&database=RX&origin= Universidade_Nova_de_Lisboa &ln=
178191	CC1=CC(=O)NC(SCC(O)=O)=N1	https://www.reaxys.com/reaxys/secured/hopinto.do?context=S&query=IDE.XRN=178191&database=RX&origin= Universidade_Nova_de_Lisboa &ln=
178604	S1C=CC=C1C1=CC=C(S1)C1=CC=CS1	https://www.reaxys.com/reaxys/secured/hopinto.do?context=S&query=IDE.XRN=178604&database=RX&origin= Universidade_Nova_de_Lisboa &ln=
178786	CC1=NOC(=O)C1=NNC1=CC=CC=C1	https://www.reaxys.com/reaxys/secured/hopinto.do?context=S&query=IDE.XRN=178786&database=RX&origin= Universidade_Nova_de_Lisboa &ln=
178813	COC1=CC2=C(C=C1)C1=C(N2)C(C)=NC=C1	https://www.reaxys.com/reaxys/secured/hopinto.do?context=S&query=IDE.XRN=178813&database=RX&origin= Universidade_Nova_de_Lisboa &ln=
178886	O=C1NC2=C(N1)N=C1C=CC=CC1=N2	https://www.reaxys.com/reaxys/secured/hopinto.do?context=S&query=IDE.XRN=178886&database=RX&origin= Universidade_Nova_de_Lisboa &ln=
179133	CC1=CC(=O)OC2=CC(O)=CC(O)=C12	https://www.reaxys.com/reaxys/secured/hopinto.do?context=S&query=IDE.XRN=179133&database=RX&origin= Universidade_Nova_de_Lisboa &ln=
179511	CC(=O)C1=C(C2=CC=CC=C2)C2=CC=CC=C2N=C1	https://www.reaxys.com/reaxys/secured/hopinto.do?context=S&query=IDE.XRN=179511&database=RX&origin= Universidade_Nova_de_Lisboa &ln=
180009	CC1=C(OC2=CC=CC=C2C1=O)C1=CC=CC=C1	https://www.reaxys.com/reaxys/secured/hopinto.do?context=S&query=IDE.XRN=180009&database=RX&origin= Universidade_Nova_de_Lisboa &ln=
180014	CC1=CN=C2C(=O)NC(=O)NC2=N1	https://www.reaxys.com/reaxys/secured/hopinto.do?context=S&query=IDE.XRN=180014&database=RX&origin= Universidade_Nova_de_Lisboa &ln=
180055	O=C1OC(C(=C1)C1=CC=CC=C1)C1=CC=CC=C1	https://www.reaxys.com/reaxys/secured/hopinto.do?context=S&query=IDE.XRN=180055&database=RX&origin= Universidade_Nova_de_Lisboa &ln=
180140	CC1=C(OC(=N1)C1=CC=CC=C1)C1=CC=CC=C1	https://www.reaxys.com/reaxys/secured/hopinto.do?context=S&query=IDE.XRN=180140&database=RX&origin= Universidade_Nova_de_Lisboa &ln=
180179	C=C1N(CC2=CC=CC=C2)C(=O)C2=CC=CC=C12	https://www.reaxys.com/reaxys/secured/hopinto.do?context=S&query=IDE.XRN=180179&database=RX&origin= Universidade_Nova_de_Lisboa &ln=
180748	CN1C=NC2=C1N(C)C(=O)NC2=O	https://www.reaxys.com/reaxys/secured/hopinto.do?context=S&query=IDE.XRN=180748&database=RX&origin= Universidade_Nova_de_Lisboa &ln=
180792	CN1C=NC2=C1NC(=O)N(C)C2=O	https://www.reaxys.com/reaxys/secured/hopinto.do?context=S&query=IDE.XRN=180792&database=RX&origin= Universidade_Nova_de_Lisboa &ln=
181238	COC1=CC(=O)OC(\C=C\C2=CC=CC=C2)=C1	https://www.reaxys.com/reaxys/secured/hopinto.do?context=S&query=IDE.XRN=181238&database=RX&origin= Universidade_Nova_de_Lisboa &ln=
181500	O=C(N\N=C\C1=NC=CC=C1)C1=CC=NC=C1	https://www.reaxys.com/reaxys/secured/hopinto.do?context=S&query=IDE.XRN=181500&database=RX&origin= Universidade_Nova_de_Lisboa &ln=
181558	CC1=NC2=C(NC(=O)NC2=O)N=C1	https://www.reaxys.com/reaxys/secured/hopinto.do?context=S&query=IDE.XRN=181558&database=RX&origin= Universidade_Nova_de_Lisboa &ln=
181665	CN1N(C(=O)C(Br)=C1C)C1=CC=CC=C1	https://www.reaxys.com/reaxys/secured/hopinto.do?context=S&query=IDE.XRN=181665&database=RX&origin= Universidade_Nova_de_Lisboa &ln=
181737	CC1(C)OC2=C(C=C1)C(=O)C1=CC=CC=C1C2=O	https://www.reaxys.com/reaxys/secured/hopinto.do?context=S&query=IDE.XRN=181737&database=RX&origin= Universidade_Nova_de_Lisboa &ln=
182030	OC(=O)CCC(=O)NCC1=CC=CS1	https://www.reaxys.com/reaxys/secured/hopinto.do?context=S&query=IDE.XRN=182030&database=RX&origin= Universidade_Nova_de_Lisboa &ln=
182519	O1C(=NN=C1C1=CC=NC=C1)C1=CC=CC=C1	https://www.reaxys.com/reaxys/secured/hopinto.do?context=S&query=IDE.XRN=182519&database=RX&origin= Universidade_Nova_de_Lisboa &ln=
182655	ClC1=CC=C(C=C1)C1=CC(=O)C2=CC=CC=C2O1	https://www.reaxys.com/reaxys/secured/hopinto.do?context=S&query=IDE.XRN=182655&database=RX&origin= Universidade_Nova_de_Lisboa &ln=
183117	CCN1C2=CC=CC=C2C(=O)C2=C1C=CC=C2	https://www.reaxys.com/reaxys/secured/hopinto.do?context=S&query=IDE.XRN=183117&database=RX&origin= Universidade_Nova_de_Lisboa &ln=
183150	C(OC1=C2C=CNC2=CC=C1)C1=CC=CC=C1	https://www.reaxys.com/reaxys/secured/hopinto.do?context=S&query=IDE.XRN=183150&database=RX&origin= Universidade_Nova_de_Lisboa &ln=
183501	OC1=CC=C2C(OC(=O)C=C2C2=CC=CC=C2)=C1	https://www.reaxys.com/reaxys/secured/hopinto.do?context=S&query=IDE.XRN=183501&database=RX&origin= Universidade_Nova_de_Lisboa &ln=
183751	N(C1=CC=CC=C1)C1=NC2=C(C=CC=C2)N=N1	https://www.reaxys.com/reaxys/secured/hopinto.do?context=S&query=IDE.XRN=183751&database=RX&origin= Universidade_Nova_de_Lisboa &ln=
183846	O=C(C1=CN(N=C1)C1=CC=CC=C1)C1=CC=CC=C1	https://www.reaxys.com/reaxys/secured/hopinto.do?context=S&query=IDE.XRN=183846&database=RX&origin= Universidade_Nova_de_Lisboa &ln=
184260	O=C1CCOC2=C(C=CC=C12)C1=CC=CC=C1	https://www.reaxys.com/reaxys/secured/hopinto.do?context=S&query=IDE.XRN=184260&database=RX&origin= Universidade_Nova_de_Lisboa &ln=
184542	OCCC1=C2C=CC=CC2=NC2=CC=CC=C12	https://www.reaxys.com/reaxys/secured/hopinto.do?context=S&query=IDE.XRN=184542&database=RX&origin= Universidade_Nova_de_Lisboa &ln=
185281	O=C(NC1=NC=CC=C1)NC1=NC=CC=C1	https://www.reaxys.com/reaxys/secured/hopinto.do?context=S&query=IDE.XRN=185281&database=RX&origin= Universidade_Nova_de_Lisboa &ln=
185288	OC1=CC2=NC3=C(OC2=CC1=O)C=CC=C3	https://www.reaxys.com/reaxys/secured/hopinto.do?context=S&query=IDE.XRN=185288&database=RX&origin= Universidade_Nova_de_Lisboa &ln=
185488	CN(C)C1=CC=C(C=C1)C1=NC2=C(S1)C=CC=C2	https://www.reaxys.com/reaxys/secured/hopinto.do?context=S&query=IDE.XRN=185488&database=RX&origin= Universidade_Nova_de_Lisboa &ln=
185491	CN(C)C1=CC=C(C=C1)C1=NC2=CC=CC=C2N1	https://www.reaxys.com/reaxys/secured/hopinto.do?context=S&query=IDE.XRN=185491&database=RX&origin= Universidade_Nova_de_Lisboa &ln=
185671	CC1=CC=C(S1)C1=C(C=C(C)S1)C(O)=O	https://www.reaxys.com/reaxys/secured/hopinto.do?context=S&query=IDE.XRN=185671&database=RX&origin= Universidade_Nova_de_Lisboa &ln=
185966	CC(=O)OCC1CC2=CC(C)=CC=C2O1	https://www.reaxys.com/reaxys/secured/hopinto.do?context=S&query=IDE.XRN=185966&database=RX&origin= Universidade_Nova_de_Lisboa &ln=
186247	COC1=CC=C(C=C1)C1=C(SC=C1)C1=CC=CC=C1	https://www.reaxys.com/reaxys/secured/hopinto.do?context=S&query=IDE.XRN=186247&database=RX&origin= Universidade_Nova_de_Lisboa &ln=
186471	CC(C)NCCNC1=CC=NC2=CC(Cl)=CC=C12	https://www.reaxys.com/reaxys/secured/hopinto.do?context=S&query=IDE.XRN=186471&database=RX&origin= Universidade_Nova_de_Lisboa &ln=
186514	CN1N=C2C(=N1)C(Br)=C(Br)C(Br)=C2Br	https://www.reaxys.com/reaxys/secured/hopinto.do?context=S&query=IDE.XRN=186514&database=RX&origin= Universidade_Nova_de_Lisboa &ln=
186570	N1N=C(SC1C1=CC=CC=C1)C1=CC=CC=C1	https://www.reaxys.com/reaxys/secured/hopinto.do?context=S&query=IDE.XRN=186570&database=RX&origin= Universidade_Nova_de_Lisboa &ln=
186690	OCC1NCCC2=CC3=C(OCO3)C=C12	https://www.reaxys.com/reaxys/secured/hopinto.do?context=S&query=IDE.XRN=186690&database=RX&origin= Universidade_Nova_de_Lisboa &ln=
186800	COC1=CC=C2C=CC(=O)OC2=C1OC	https://www.reaxys.com/reaxys/secured/hopinto.do?context=S&query=IDE.XRN=186800&database=RX&origin= Universidade_Nova_de_Lisboa &ln=
186887	CN1C=C(C=O)C2=CC3=C(OCO3)C=C12	https://www.reaxys.com/reaxys/secured/hopinto.do?context=S&query=IDE.XRN=186887&database=RX&origin= Universidade_Nova_de_Lisboa &ln=
186926	COC1=C2C(=O)NC(=O)C2=C(OC)C=C1	https://www.reaxys.com/reaxys/secured/hopinto.do?context=S&query=IDE.XRN=186926&database=RX&origin= Universidade_Nova_de_Lisboa &ln=
187192	OC(CN1CCOCC1)C1=CC2=CC=CC=C2C=C1	https://www.reaxys.com/reaxys/secured/hopinto.do?context=S&query=IDE.XRN=187192&database=RX&origin= Universidade_Nova_de_Lisboa &ln=
187384	C1=CC=C2C(C=CN=C2C2=NC=CC3=CC=CC=C23)=C1	https://www.reaxys.com/reaxys/secured/hopinto.do?context=S&query=IDE.XRN=187384&database=RX&origin= Universidade_Nova_de_Lisboa &ln=
187459	NC1=C2N=C3C=CC4=C(C=CC=C4)C3=CC2=CC=C1	https://www.reaxys.com/reaxys/secured/hopinto.do?context=S&query=IDE.XRN=187459&database=RX&origin= Universidade_Nova_de_Lisboa &ln=
187678	C\C(C1=CC=NC=C1)=N/N=C(\C)C1=CC=NC=C1	https://www.reaxys.com/reaxys/secured/hopinto.do?context=S&query=IDE.XRN=187678&database=RX&origin= Universidade_Nova_de_Lisboa &ln=
187684	COC1=C2N=C3C=CC4=C(C=CC=C4)C3=CC2=CC=C1	https://www.reaxys.com/reaxys/secured/hopinto.do?context=S&query=IDE.XRN=187684&database=RX&origin= Universidade_Nova_de_Lisboa &ln=
188196	CC(OC(C)C1=CC=CS1)C1=CC=CS1	https://www.reaxys.com/reaxys/secured/hopinto.do?context=S&query=IDE.XRN=188196&database=RX&origin= Universidade_Nova_de_Lisboa &ln=
188365	CN1C2=CC=CC=C2C2=C1C(C)=NCC2	https://www.reaxys.com/reaxys/secured/hopinto.do?context=S&query=IDE.XRN=188365&database=RX&origin= Universidade_Nova_de_Lisboa &ln=
188541	CC1=C(SC=C1)C#CC#CC1=C(C)C=CS1	https://www.reaxys.com/reaxys/secured/hopinto.do?context=S&query=IDE.XRN=188541&database=RX&origin= Universidade_Nova_de_Lisboa &ln=
188762	OC1=CC2=C(C=C1)C1=C(CCCC1)C(=O)O2	https://www.reaxys.com/reaxys/secured/hopinto.do?context=S&query=IDE.XRN=188762&database=RX&origin= Universidade_Nova_de_Lisboa &ln=
189308	NC1=CC(=O)NC(SCC(O)=O)=N1	https://www.reaxys.com/reaxys/secured/hopinto.do?context=S&query=IDE.XRN=189308&database=RX&origin= Universidade_Nova_de_Lisboa &ln=
190186	CCOC(=O)C1=NC2=CC=CC=C2C(=O)N1	https://www.reaxys.com/reaxys/secured/hopinto.do?context=S&query=IDE.XRN=190186&database=RX&origin= Universidade_Nova_de_Lisboa &ln=
190425	CC1=CC(=O)N(CC2=CC=CC=C2)C(=O)N1	https://www.reaxys.com/reaxys/secured/hopinto.do?context=S&query=IDE.XRN=190425&database=RX&origin= Universidade_Nova_de_Lisboa &ln=
190457	O=C1NC(=S)NN=C1CC1=CC=CC=C1	https://www.reaxys.com/reaxys/secured/hopinto.do?context=S&query=IDE.XRN=190457&database=RX&origin= Universidade_Nova_de_Lisboa &ln=
190549	CC1=COC2=C1C=C1C(C)=CC(=O)OC1=C2	https://www.reaxys.com/reaxys/secured/hopinto.do?context=S&query=IDE.XRN=190549&database=RX&origin= Universidade_Nova_de_Lisboa &ln=
190648	CCCCN(CCCC)C1=NC(Cl)=NC(C)=C1	https://www.reaxys.com/reaxys/secured/hopinto.do?context=S&query=IDE.XRN=190648&database=RX&origin= Universidade_Nova_de_Lisboa &ln=
190728	O=C1N(N=NC2=C1C=CC=C2)C1=CC=CN=C1	https://www.reaxys.com/reaxys/secured/hopinto.do?context=S&query=IDE.XRN=190728&database=RX&origin= Universidade_Nova_de_Lisboa &ln=
190758	CCOC(=O)C1=C2C=CC=CC=C2OC1=O	https://www.reaxys.com/reaxys/secured/hopinto.do?context=S&query=IDE.XRN=190758&database=RX&origin= Universidade_Nova_de_Lisboa &ln=
190875	O=C(C1=CC=CC=C1)C1=CC2=CC=CC=C2OC1=O	https://www.reaxys.com/reaxys/secured/hopinto.do?context=S&query=IDE.XRN=190875&database=RX&origin= Universidade_Nova_de_Lisboa &ln=
191013	CC(=O)C1=C(O)C=C2OC(=O)C=C(C)C2=C1	https://www.reaxys.com/reaxys/secured/hopinto.do?context=S&query=IDE.XRN=191013&database=RX&origin= Universidade_Nova_de_Lisboa &ln=
191028	O1N=C(\C=C\C2=CC=CC=C2)N=C1C1=CC=CC=C1	https://www.reaxys.com/reaxys/secured/hopinto.do?context=S&query=IDE.XRN=191028&database=RX&origin= Universidade_Nova_de_Lisboa &ln=
191463	O=C1C2=CC=CC=C2OC2=C1C1=C(C=CC=C1)C=C2	https://www.reaxys.com/reaxys/secured/hopinto.do?context=S&query=IDE.XRN=191463&database=RX&origin= Universidade_Nova_de_Lisboa &ln=
191641	O=C1CCCC2=C1CC1=C(CCCC1=O)N2	https://www.reaxys.com/reaxys/secured/hopinto.do?context=S&query=IDE.XRN=191641&database=RX&origin= Universidade_Nova_de_Lisboa &ln=
192014	ClC1=NC2=CC=CC=C2C(NC2=CC=CC=C2)=C1	https://www.reaxys.com/reaxys/secured/hopinto.do?context=S&query=IDE.XRN=192014&database=RX&origin= Universidade_Nova_de_Lisboa &ln=
192230	CC1=C(C)N=C(N1)\N=N\C1=CC=C(Br)C=C1	https://www.reaxys.com/reaxys/secured/hopinto.do?context=S&query=IDE.XRN=192230&database=RX&origin= Universidade_Nova_de_Lisboa &ln=
192239	CN1C(SN=C1C1=CC=CC=C1)=NN=O	https://www.reaxys.com/reaxys/secured/hopinto.do?context=S&query=IDE.XRN=192239&database=RX&origin= Universidade_Nova_de_Lisboa &ln=
192385	COC1=CC2=C(C=C1)C(=O)C1=CC=CC=C1N2	https://www.reaxys.com/reaxys/secured/hopinto.do?context=S&query=IDE.XRN=192385&database=RX&origin= Universidade_Nova_de_Lisboa &ln=
192531	CC1(C)OC2=C(C=C1)C(=O)NC1=CC=CC=C21	https://www.reaxys.com/reaxys/secured/hopinto.do?context=S&query=IDE.XRN=192531&database=RX&origin= Universidade_Nova_de_Lisboa &ln=
192672	COC(=O)C1=CC2=C(NC3=CC=CC=C23)C=C1	https://www.reaxys.com/reaxys/secured/hopinto.do?context=S&query=IDE.XRN=192672&database=RX&origin= Universidade_Nova_de_Lisboa &ln=
192919	O=C1CC(=NC2=C(N1)C=CC=C2)C1=CC=CC=C1	https://www.reaxys.com/reaxys/secured/hopinto.do?context=S&query=IDE.XRN=192919&database=RX&origin= Universidade_Nova_de_Lisboa &ln=
192942	CC1=CC=C2N=C3C=C(C)C(N)=CC3=NC2=C1	https://www.reaxys.com/reaxys/secured/hopinto.do?context=S&query=IDE.XRN=192942&database=RX&origin= Universidade_Nova_de_Lisboa &ln=
193051	CC(=O)CC1=NC2=C3C(N1)=CC=CC3=CC=C2	https://www.reaxys.com/reaxys/secured/hopinto.do?context=S&query=IDE.XRN=193051&database=RX&origin= Universidade_Nova_de_Lisboa &ln=
193070	CC1=NOC(=O)C1=NNC1=CC=C(C)C=C1	https://www.reaxys.com/reaxys/secured/hopinto.do?context=S&query=IDE.XRN=193070&database=RX&origin= Universidade_Nova_de_Lisboa &ln=
193243	CN1C(=O)N(C)C2=C(N=CC=C2)C1=O	https://www.reaxys.com/reaxys/secured/hopinto.do?context=S&query=IDE.XRN=193243&database=RX&origin= Universidade_Nova_de_Lisboa &ln=
193534	OC1=CC=C2C(=O)C(=COC2=C1)C1=CC=CC=C1	https://www.reaxys.com/reaxys/secured/hopinto.do?context=S&query=IDE.XRN=193534&database=RX&origin= Universidade_Nova_de_Lisboa &ln=
193562	COC(=O)C1=C2C=CC=CC2=NC2=CC=CC=C12	https://www.reaxys.com/reaxys/secured/hopinto.do?context=S&query=IDE.XRN=193562&database=RX&origin= Universidade_Nova_de_Lisboa &ln=
193604	O=C1NC2=CC=CC=C2N=C1CC1=CC=CC=C1	https://www.reaxys.com/reaxys/secured/hopinto.do?context=S&query=IDE.XRN=193604&database=RX&origin= Universidade_Nova_de_Lisboa &ln=
193622	ClC1=C(C=CC=C1)C1=CC(=O)C2=CC=CC=C2O1	https://www.reaxys.com/reaxys/secured/hopinto.do?context=S&query=IDE.XRN=193622&database=RX&origin= Universidade_Nova_de_Lisboa &ln=
193685	CC1=CC=C2NC(=O)C3=C(SC2=C1)C=CC=C3	https://www.reaxys.com/reaxys/secured/hopinto.do?context=S&query=IDE.XRN=193685&database=RX&origin= Universidade_Nova_de_Lisboa &ln=
193706	O=C1OC2=CC=CC=C2C=C1SC1=CC=CC=C1	https://www.reaxys.com/reaxys/secured/hopinto.do?context=S&query=IDE.XRN=193706&database=RX&origin= Universidade_Nova_de_Lisboa &ln=
194002	C1OC2=C(O1)C=C1C(C=NC3=C1C=CC=C3)=C2	https://www.reaxys.com/reaxys/secured/hopinto.do?context=S&query=IDE.XRN=194002&database=RX&origin= Universidade_Nova_de_Lisboa &ln=
194382	CCOC1=CC=C(C=C1)\N=N\C1=NC=CN1	https://www.reaxys.com/reaxys/secured/hopinto.do?context=S&query=IDE.XRN=194382&database=RX&origin= Universidade_Nova_de_Lisboa &ln=
194709	COC1=CC=C2N=C(C)C=C(C3=CC=CC=C3)C2=C1	https://www.reaxys.com/reaxys/secured/hopinto.do?context=S&query=IDE.XRN=194709&database=RX&origin= Universidade_Nova_de_Lisboa &ln=
194710	OC1=C(C=CC=C1)C1=NOC(=C1)C1=CC=CC=C1	https://www.reaxys.com/reaxys/secured/hopinto.do?context=S&query=IDE.XRN=194710&database=RX&origin= Universidade_Nova_de_Lisboa &ln=
194856	OC(=O)\C=C\C1=CC2=NC3=CC=CC=C3N=C2C=C1	https://www.reaxys.com/reaxys/secured/hopinto.do?context=S&query=IDE.XRN=194856&database=RX&origin= Universidade_Nova_de_Lisboa &ln=
195502	CN1C(=O)C=C(N(C)C1=O)C1=CC=CC=C1	https://www.reaxys.com/reaxys/secured/hopinto.do?context=S&query=IDE.XRN=195502&database=RX&origin= Universidade_Nova_de_Lisboa &ln=
195669	COC1=CC=C(C=C1)N1N(C)C(C)=CC1=O	https://www.reaxys.com/reaxys/secured/hopinto.do?context=S&query=IDE.XRN=195669&database=RX&origin= Universidade_Nova_de_Lisboa &ln=
195810	CCOC(=O)C1=CC(Br)=C(NC(C)=O)O1	https://www.reaxys.com/reaxys/secured/hopinto.do?context=S&query=IDE.XRN=195810&database=RX&origin= Universidade_Nova_de_Lisboa &ln=
196140	CN1C=NC2=C1N(C)C(=O)N(C)C2=O	https://www.reaxys.com/reaxys/secured/hopinto.do?context=S&query=IDE.XRN=196140&database=RX&origin= Universidade_Nova_de_Lisboa &ln=
196240	CN1C2=CC=CC=C2N=C1C1=C(O)C=CC=C1	https://www.reaxys.com/reaxys/secured/hopinto.do?context=S&query=IDE.XRN=196240&database=RX&origin= Universidade_Nova_de_Lisboa &ln=
196453	COC1=C2OC=CC2=CC2=C1OC(=O)C=C2	https://www.reaxys.com/reaxys/secured/hopinto.do?context=S&query=IDE.XRN=196453&database=RX&origin= Universidade_Nova_de_Lisboa &ln=
196454	COC1=C2OC(=S)C=CC2=CC2=C1OC=C2	https://www.reaxys.com/reaxys/secured/hopinto.do?context=S&query=IDE.XRN=196454&database=RX&origin= Universidade_Nova_de_Lisboa &ln=
196564	CN1C2=CC=CC=C2C(=O)C2=C1C=CC=C2O	https://www.reaxys.com/reaxys/secured/hopinto.do?context=S&query=IDE.XRN=196564&database=RX&origin= Universidade_Nova_de_Lisboa &ln=
196945	C1CN(CCN1)C1=NC2=CC=CC=C2C=C1	https://www.reaxys.com/reaxys/secured/hopinto.do?context=S&query=IDE.XRN=196945&database=RX&origin= Universidade_Nova_de_Lisboa &ln=
197036	CC1=CC=C(OC(=O)C2=CC=CC=C2)C(=O)O1	https://www.reaxys.com/reaxys/secured/hopinto.do?context=S&query=IDE.XRN=197036&database=RX&origin= Universidade_Nova_de_Lisboa &ln=
197207	S=C1N=C(NN1C1=CC=CC=C1)C1=CC=CC=C1	https://www.reaxys.com/reaxys/secured/hopinto.do?context=S&query=IDE.XRN=197207&database=RX&origin= Universidade_Nova_de_Lisboa &ln=
197243	OC1C(OC2=CC=CC=C2C1=O)C1=CC=CC=C1	https://www.reaxys.com/reaxys/secured/hopinto.do?context=S&query=IDE.XRN=197243&database=RX&origin= Universidade_Nova_de_Lisboa &ln=
197364	CN1C=NC2=C1C(N)=NC(=O)N2C	https://www.reaxys.com/reaxys/secured/hopinto.do?context=S&query=IDE.XRN=197364&database=RX&origin= Universidade_Nova_de_Lisboa &ln=
197416	COC1=CC2=C(NC3=CC=CC=C3C2=O)C=C1	https://www.reaxys.com/reaxys/secured/hopinto.do?context=S&query=IDE.XRN=197416&database=RX&origin= Universidade_Nova_de_Lisboa &ln=
197480	OC1=C2C(O)=C3C(=O)OCC3=CC2=CC=C1	https://www.reaxys.com/reaxys/secured/hopinto.do?context=S&query=IDE.XRN=197480&database=RX&origin= Universidade_Nova_de_Lisboa &ln=
197594	CC1(O)OC(=O)C2=C(O)C=C(O)C=C2C1O	https://www.reaxys.com/reaxys/secured/hopinto.do?context=S&query=IDE.XRN=197594&database=RX&origin= Universidade_Nova_de_Lisboa &ln=
197728	C1=CC=C(C=C1)C1=NC2=NC3=CC=CC=C3N2C=C1	https://www.reaxys.com/reaxys/secured/hopinto.do?context=S&query=IDE.XRN=197728&database=RX&origin= Universidade_Nova_de_Lisboa &ln=
197866	COC1=CC2=C(Cl)C3=CC=CC=C3N=C2C=C1	https://www.reaxys.com/reaxys/secured/hopinto.do?context=S&query=IDE.XRN=197866&database=RX&origin= Universidade_Nova_de_Lisboa &ln=
197897	C1=CC=C(C=C1)C1=NN=C2C=CC3=CC=CC=C3N12	https://www.reaxys.com/reaxys/secured/hopinto.do?context=S&query=IDE.XRN=197897&database=RX&origin= Universidade_Nova_de_Lisboa &ln=
197976	C1OC2=CC=C(\C=C\C3=CC=NC=C3)C=C2O1	https://www.reaxys.com/reaxys/secured/hopinto.do?context=S&query=IDE.XRN=197976&database=RX&origin= Universidade_Nova_de_Lisboa &ln=
198087	COC1=C2C(=O)OCC2=C(C=O)C(O)=C1C	https://www.reaxys.com/reaxys/secured/hopinto.do?context=S&query=IDE.XRN=198087&database=RX&origin= Universidade_Nova_de_Lisboa &ln=
198321	COC1=CC=C2C(=O)C(=O)NC2=C1OC	https://www.reaxys.com/reaxys/secured/hopinto.do?context=S&query=IDE.XRN=198321&database=RX&origin= Universidade_Nova_de_Lisboa &ln=
198437	COC(=O)C(O)C1=CNC2=CC=CC=C12	https://www.reaxys.com/reaxys/secured/hopinto.do?context=S&query=IDE.XRN=198437&database=RX&origin= Universidade_Nova_de_Lisboa &ln=
198516	OC(C1=CC=CS1)(C1=CC=CC=C1)C1=CC=CC=C1	https://www.reaxys.com/reaxys/secured/hopinto.do?context=S&query=IDE.XRN=198516&database=RX&origin= Universidade_Nova_de_Lisboa &ln=
198528	CCOC(=O)C1=CC(N)=C(NC(C)=O)O1	https://www.reaxys.com/reaxys/secured/hopinto.do?context=S&query=IDE.XRN=198528&database=RX&origin= Universidade_Nova_de_Lisboa &ln=
198960	O1C2=CC=CC=C2C(=C1C1=CC=CC=C1)C1=CC=CC=C1	https://www.reaxys.com/reaxys/secured/hopinto.do?context=S&query=IDE.XRN=198960&database=RX&origin= Universidade_Nova_de_Lisboa &ln=
199128	CCC(C)C1(CC)C(=O)NC(=S)NC1=O	https://www.reaxys.com/reaxys/secured/hopinto.do?context=S&query=IDE.XRN=199128&database=RX&origin= Universidade_Nova_de_Lisboa &ln=
199136	O=S(=O)(CC1=CC=CC=C1)N1CCCCC1	https://www.reaxys.com/reaxys/secured/hopinto.do?context=S&query=IDE.XRN=199136&database=RX&origin= Universidade_Nova_de_Lisboa &ln=
199414	CC(=O)NC1=CC=C(C=C1)C1=NN=NN1	https://www.reaxys.com/reaxys/secured/hopinto.do?context=S&query=IDE.XRN=199414&database=RX&origin= Universidade_Nova_de_Lisboa &ln=
199528	COC1=CC=CC(=C1)C1=CC(=O)C2=CC=CC=C2O1	https://www.reaxys.com/reaxys/secured/hopinto.do?context=S&query=IDE.XRN=199528&database=RX&origin= Universidade_Nova_de_Lisboa &ln=
199777	CN1C=CC(=O)N2N=C(C=C12)C1=CC=CC=C1	https://www.reaxys.com/reaxys/secured/hopinto.do?context=S&query=IDE.XRN=199777&database=RX&origin= Universidade_Nova_de_Lisboa &ln=
199787	S1C2=CC=CC=C2\C(=C/C2=CC=CC=C2)C2=C1C=CC=C2	https://www.reaxys.com/reaxys/secured/hopinto.do?context=S&query=IDE.XRN=199787&database=RX&origin= Universidade_Nova_de_Lisboa &ln=
199905	CC(C1=CC=CS1)(C1=CC=CS1)C1=CC=CC=C1	https://www.reaxys.com/reaxys/secured/hopinto.do?context=S&query=IDE.XRN=199905&database=RX&origin= Universidade_Nova_de_Lisboa &ln=
200201	CN(C)C1=CC=C(C=C1)\N=N\C1=NC=CS1	https://www.reaxys.com/reaxys/secured/hopinto.do?context=S&query=IDE.XRN=200201&database=RX&origin= Universidade_Nova_de_Lisboa &ln=
200297	COC1=CC=CC2=C1NC1=CC=CC=C1C2=O	https://www.reaxys.com/reaxys/secured/hopinto.do?context=S&query=IDE.XRN=200297&database=RX&origin= Universidade_Nova_de_Lisboa &ln=
200383	CN1C=C(C(=O)N(C)C1=O)C1=CC=CC=C1	https://www.reaxys.com/reaxys/secured/hopinto.do?context=S&query=IDE.XRN=200383&database=RX&origin= Universidade_Nova_de_Lisboa &ln=
200442	CC(=O)NC1=CC(=CC=C1)C1=NN=NN1	https://www.reaxys.com/reaxys/secured/hopinto.do?context=S&query=IDE.XRN=200442&database=RX&origin= Universidade_Nova_de_Lisboa &ln=
200685	COC1=CC=C(C=C1)C1=CC(=O)C2=CC=CC=C2O1	https://www.reaxys.com/reaxys/secured/hopinto.do?context=S&query=IDE.XRN=200685&database=RX&origin= Universidade_Nova_de_Lisboa &ln=
200947	CCCCN1C(=O)C2=CC=CC3=CC=CC(C1=O)=C23	https://www.reaxys.com/reaxys/secured/hopinto.do?context=S&query=IDE.XRN=200947&database=RX&origin= Universidade_Nova_de_Lisboa &ln=
201180	CC1=NCCC2=C1NC1=CC(O)=CC=C21	https://www.reaxys.com/reaxys/secured/hopinto.do?context=S&query=IDE.XRN=201180&database=RX&origin= Universidade_Nova_de_Lisboa &ln=
201529	CC1=CC=C(C=C1)C1=CC(=O)C2=CC=C(C)C=C2O1	https://www.reaxys.com/reaxys/secured/hopinto.do?context=S&query=IDE.XRN=201529&database=RX&origin= Universidade_Nova_de_Lisboa &ln=
201650	CC1=CC=C2NC3=C(CC2=C1)C1=C(C=CC=C1)C=C3	https://www.reaxys.com/reaxys/secured/hopinto.do?context=S&query=IDE.XRN=201650&database=RX&origin= Universidade_Nova_de_Lisboa &ln=
201658	CC1=C(C=CC=C1)C1=C2C=CC=CC2=NC2=CC=CC=C12	https://www.reaxys.com/reaxys/secured/hopinto.do?context=S&query=IDE.XRN=201658&database=RX&origin= Universidade_Nova_de_Lisboa &ln=
201976	COC1=C2C=CC(=O)OC2=C(C=O)C(O)=C1	https://www.reaxys.com/reaxys/secured/hopinto.do?context=S&query=IDE.XRN=201976&database=RX&origin= Universidade_Nova_de_Lisboa &ln=
202633	COC1=C(O)C=C2C=CC(=O)OC2=C1OC	https://www.reaxys.com/reaxys/secured/hopinto.do?context=S&query=IDE.XRN=202633&database=RX&origin= Universidade_Nova_de_Lisboa &ln=
202652	COC1=C(O)C(OC)=C2OC(=O)C=CC2=C1	https://www.reaxys.com/reaxys/secured/hopinto.do?context=S&query=IDE.XRN=202652&database=RX&origin= Universidade_Nova_de_Lisboa &ln=
202882	COC1=C2C=CC(C)(C)OC2=C(C(C)=O)C(O)=C1	https://www.reaxys.com/reaxys/secured/hopinto.do?context=S&query=IDE.XRN=202882&database=RX&origin= Universidade_Nova_de_Lisboa &ln=
203068	CN1C2=C(NC(Cl)=N2)C(=O)N(C)C1=O	https://www.reaxys.com/reaxys/secured/hopinto.do?context=S&query=IDE.XRN=203068&database=RX&origin= Universidade_Nova_de_Lisboa &ln=
203483	O=C1C2=CC=CC=C2NC2=C1C=CC1=C2N=CC=C1	https://www.reaxys.com/reaxys/secured/hopinto.do?context=S&query=IDE.XRN=203483&database=RX&origin= Universidade_Nova_de_Lisboa &ln=
203650	COC1=C(O)C=CC(\C=C2/NC(=S)NC2=O)=C1	https://www.reaxys.com/reaxys/secured/hopinto.do?context=S&query=IDE.XRN=203650&database=RX&origin= Universidade_Nova_de_Lisboa &ln=
203777	CC(=O)NCCCCC1NC(=S)NC1=O	https://www.reaxys.com/reaxys/secured/hopinto.do?context=S&query=IDE.XRN=203777&database=RX&origin= Universidade_Nova_de_Lisboa &ln=
203791	O=C(C1=NN=C(O1)C1=CC=CC=C1)C1=CC=CC=C1	https://www.reaxys.com/reaxys/secured/hopinto.do?context=S&query=IDE.XRN=203791&database=RX&origin= Universidade_Nova_de_Lisboa &ln=
204327	CC1=CC=C(S1)C1=CC=C(S1)C1=CC=C(C)S1	https://www.reaxys.com/reaxys/secured/hopinto.do?context=S&query=IDE.XRN=204327&database=RX&origin= Universidade_Nova_de_Lisboa &ln=
204746	CC(=O)N1C(CC2=CC=CC=C2)C(=O)NC1=S	https://www.reaxys.com/reaxys/secured/hopinto.do?context=S&query=IDE.XRN=204746&database=RX&origin= Universidade_Nova_de_Lisboa &ln=
204777	OC(=O)CC1=CC(=O)OC2=C1C=CC(O)=C2	https://www.reaxys.com/reaxys/secured/hopinto.do?context=S&query=IDE.XRN=204777&database=RX&origin= Universidade_Nova_de_Lisboa &ln=
205161	CCCN1C2=CC=CC=C2C(=O)C2=C1C=CC=C2	https://www.reaxys.com/reaxys/secured/hopinto.do?context=S&query=IDE.XRN=205161&database=RX&origin= Universidade_Nova_de_Lisboa &ln=
205185	CN(C)C1=CC2=C(SC3=CC=CC=C3C2=O)C=C1	https://www.reaxys.com/reaxys/secured/hopinto.do?context=S&query=IDE.XRN=205185&database=RX&origin= Universidade_Nova_de_Lisboa &ln=
205640	CC1=CC(O)=CC2=C1C1=C(C)C=C(O)C=C1O2	https://www.reaxys.com/reaxys/secured/hopinto.do?context=S&query=IDE.XRN=205640&database=RX&origin= Universidade_Nova_de_Lisboa &ln=
205646	CC1=CC=C2OC(=O)C(=CC2=C1)C(=O)C1=CC=CC=C1	https://www.reaxys.com/reaxys/secured/hopinto.do?context=S&query=IDE.XRN=205646&database=RX&origin= Universidade_Nova_de_Lisboa &ln=
205867	OC(=O)C1=CC=CC2=C1NC1=CC=CC=C1C2=O	https://www.reaxys.com/reaxys/secured/hopinto.do?context=S&query=IDE.XRN=205867&database=RX&origin= Universidade_Nova_de_Lisboa &ln=
205967	OC(=O)C1=CC2=C(O1)C=CC1=C2OC(=O)C=C1	https://www.reaxys.com/reaxys/secured/hopinto.do?context=S&query=IDE.XRN=205967&database=RX&origin= Universidade_Nova_de_Lisboa &ln=
206100	OC1=CC=CC2=C1C1=NC3=CC=CC=C3N=C1C=C2	https://www.reaxys.com/reaxys/secured/hopinto.do?context=S&query=IDE.XRN=206100&database=RX&origin= Universidade_Nova_de_Lisboa &ln=
206226	COC1=C2COC(=O)C2=C(CCl)C(OC)=C1C	https://www.reaxys.com/reaxys/secured/hopinto.do?context=S&query=IDE.XRN=206226&database=RX&origin= Universidade_Nova_de_Lisboa &ln=
206512	OC(=O)C1=CC2=C(NC3=CC=CC=C3C2=O)C=C1	https://www.reaxys.com/reaxys/secured/hopinto.do?context=S&query=IDE.XRN=206512&database=RX&origin= Universidade_Nova_de_Lisboa &ln=
206826	OC1=C(C=NC2=NC3=C(S2)C=CC=C3)C=CC=C1	https://www.reaxys.com/reaxys/secured/hopinto.do?context=S&query=IDE.XRN=206826&database=RX&origin= Universidade_Nova_de_Lisboa &ln=
207048	OC1=CC=C2C(=O)C3=C(OC2=C1)C=CC=C3O	https://www.reaxys.com/reaxys/secured/hopinto.do?context=S&query=IDE.XRN=207048&database=RX&origin= Universidade_Nova_de_Lisboa &ln=
207151	C=CC1=CC2=C(OCO2)C2=C3C=CC=CC3=CC=C12	https://www.reaxys.com/reaxys/secured/hopinto.do?context=S&query=IDE.XRN=207151&database=RX&origin= Universidade_Nova_de_Lisboa &ln=
207384	O=C(NC1=NC2=C(S1)C=CC=C2)C1=CC=CC=C1	https://www.reaxys.com/reaxys/secured/hopinto.do?context=S&query=IDE.XRN=207384&database=RX&origin= Universidade_Nova_de_Lisboa &ln=
207468	CN1C(=S)S\C(=C/C2=CC=C(Cl)C=C2)C1=O	https://www.reaxys.com/reaxys/secured/hopinto.do?context=S&query=IDE.XRN=207468&database=RX&origin= Universidade_Nova_de_Lisboa &ln=
207626	ClC1=NN=C(NC2=CC=CC=C2)C2=C1C=CC=C2	https://www.reaxys.com/reaxys/secured/hopinto.do?context=S&query=IDE.XRN=207626&database=RX&origin= Universidade_Nova_de_Lisboa &ln=
207755	OC1=CC=C2C(=O)C3=C(OC2=C1)C=CC(O)=C3	https://www.reaxys.com/reaxys/secured/hopinto.do?context=S&query=IDE.XRN=207755&database=RX&origin= Universidade_Nova_de_Lisboa &ln=
207990	CC1=CC2=C(OC(CC2=O)C2=CC=CC=C2)C=C1	https://www.reaxys.com/reaxys/secured/hopinto.do?context=S&query=IDE.XRN=207990&database=RX&origin= Universidade_Nova_de_Lisboa &ln=
208136	S=C(NC1=CC=CC=C1)C1=NC2=C(S1)C=CC=C2	https://www.reaxys.com/reaxys/secured/hopinto.do?context=S&query=IDE.XRN=208136&database=RX&origin= Universidade_Nova_de_Lisboa &ln=
208221	CN1C2=CC=CC=C2C2=C1C1=C(CC2)C=CC=C1	https://www.reaxys.com/reaxys/secured/hopinto.do?context=S&query=IDE.XRN=208221&database=RX&origin= Universidade_Nova_de_Lisboa &ln=
208228	ClC1=CC2=C(NC(=O)C3=C(S2)C=CC=C3)C=C1	https://www.reaxys.com/reaxys/secured/hopinto.do?context=S&query=IDE.XRN=208228&database=RX&origin= Universidade_Nova_de_Lisboa &ln=
208650	CN(C)CCC1=C(C=C2OCOC2=C1)C(O)=O	https://www.reaxys.com/reaxys/secured/hopinto.do?context=S&query=IDE.XRN=208650&database=RX&origin= Universidade_Nova_de_Lisboa &ln=
208741	C1CN(CCO1)\N=N\C1=CC=C(C=C1)C1=CC=CC=C1	https://www.reaxys.com/reaxys/secured/hopinto.do?context=S&query=IDE.XRN=208741&database=RX&origin= Universidade_Nova_de_Lisboa &ln=
208748	C1=CC(=CC=N1)C1=NN=C(N=N1)C1=CC=NC=C1	https://www.reaxys.com/reaxys/secured/hopinto.do?context=S&query=IDE.XRN=208748&database=RX&origin= Universidade_Nova_de_Lisboa &ln=
208929	OC1=C(\C=N\NC(=O)C2=NC=CC=C2)C=CC=C1	https://www.reaxys.com/reaxys/secured/hopinto.do?context=S&query=IDE.XRN=208929&database=RX&origin= Universidade_Nova_de_Lisboa &ln=
208933	OC1=C(\C=N\NC(=O)C2=CC=CN=C2)C=CC=C1	https://www.reaxys.com/reaxys/secured/hopinto.do?context=S&query=IDE.XRN=208933&database=RX&origin= Universidade_Nova_de_Lisboa &ln=
209071	C(\C=C(/C1=CC=CC=C1)C1=CC=CC=C1)N1CCCCC1	https://www.reaxys.com/reaxys/secured/hopinto.do?context=S&query=IDE.XRN=209071&database=RX&origin= Universidade_Nova_de_Lisboa &ln=
209361	CCCC(C)C1(CC)C(=O)NC(=S)NC1=O	https://www.reaxys.com/reaxys/secured/hopinto.do?context=S&query=IDE.XRN=209361&database=RX&origin= Universidade_Nova_de_Lisboa &ln=
209515	CNC1=C(N(C)C=O)C(=O)N(C)C(=O)N1C	https://www.reaxys.com/reaxys/secured/hopinto.do?context=S&query=IDE.XRN=209515&database=RX&origin= Universidade_Nova_de_Lisboa &ln=
209650	CC1=CC(=O)OC2=C1C=CC1=C2C=CC(=O)O1	https://www.reaxys.com/reaxys/secured/hopinto.do?context=S&query=IDE.XRN=209650&database=RX&origin= Universidade_Nova_de_Lisboa &ln=
209654	O=NN=C1SC2=C(C=CC=C2)N1C1=CC=CC=C1	https://www.reaxys.com/reaxys/secured/hopinto.do?context=S&query=IDE.XRN=209654&database=RX&origin= Universidade_Nova_de_Lisboa &ln=
209935	CSC1=NC2=C(NC(=S)N(C)C2=O)S1	https://www.reaxys.com/reaxys/secured/hopinto.do?context=S&query=IDE.XRN=209935&database=RX&origin= Universidade_Nova_de_Lisboa &ln=
209979	CN1C(=O)C(O)(C2=CC=CC=C12)C1=CC=CC=C1	https://www.reaxys.com/reaxys/secured/hopinto.do?context=S&query=IDE.XRN=209979&database=RX&origin= Universidade_Nova_de_Lisboa &ln=
210118	CN1N=NC2=C1C(Br)=C(Br)C(Br)=C2Br	https://www.reaxys.com/reaxys/secured/hopinto.do?context=S&query=IDE.XRN=210118&database=RX&origin= Universidade_Nova_de_Lisboa &ln=
210768	OC1=C(O)C2=C(C=C1)C(=O)C1=CC=CC=C1O2	https://www.reaxys.com/reaxys/secured/hopinto.do?context=S&query=IDE.XRN=210768&database=RX&origin= Universidade_Nova_de_Lisboa &ln=
210784	C(NC1=NC=CC=C1)N1C=NC2=CC=CC=C12	https://www.reaxys.com/reaxys/secured/hopinto.do?context=S&query=IDE.XRN=210784&database=RX&origin= Universidade_Nova_de_Lisboa &ln=
210944	O(C1=CC=CC=C1)C1=C2C=CC=CC2=NC2=CC=CC=C12	https://www.reaxys.com/reaxys/secured/hopinto.do?context=S&query=IDE.XRN=210944&database=RX&origin= Universidade_Nova_de_Lisboa &ln=
210978	COC1=C2C(O)=C3C(=O)OCC3=CC2=CC=C1	https://www.reaxys.com/reaxys/secured/hopinto.do?context=S&query=IDE.XRN=210978&database=RX&origin= Universidade_Nova_de_Lisboa &ln=
210987	OC1=CC2=C(C=C1O)C(=O)C1=CC=CC=C1O2	https://www.reaxys.com/reaxys/secured/hopinto.do?context=S&query=IDE.XRN=210987&database=RX&origin= Universidade_Nova_de_Lisboa &ln=
210996	O=C1C(=COC2=CC=CC=C12)N1CCCCC1	https://www.reaxys.com/reaxys/secured/hopinto.do?context=S&query=IDE.XRN=210996&database=RX&origin= Universidade_Nova_de_Lisboa &ln=
211142	CCOC(=O)C1=CC(C(=O)OCC)=C(C)N=C1C	https://www.reaxys.com/reaxys/secured/hopinto.do?context=S&query=IDE.XRN=211142&database=RX&origin= Universidade_Nova_de_Lisboa &ln=
211405	COC1=C(C=C2C=CC(C)(C)OC2=C1)C(O)=O	https://www.reaxys.com/reaxys/secured/hopinto.do?context=S&query=IDE.XRN=211405&database=RX&origin= Universidade_Nova_de_Lisboa &ln=
211671	CN1C(=O)C2=C(OC(C)(C)C=C2)C2=CC=CC=C12	https://www.reaxys.com/reaxys/secured/hopinto.do?context=S&query=IDE.XRN=211671&database=RX&origin= Universidade_Nova_de_Lisboa &ln=
212008	COC1=C(O)C=CC(=C1)C1=NC2=CC=CC=C2N1	https://www.reaxys.com/reaxys/secured/hopinto.do?context=S&query=IDE.XRN=212008&database=RX&origin= Universidade_Nova_de_Lisboa &ln=
212045	COC1=C(C=C2C=CC(=O)OC2=C1)C(O)=O	https://www.reaxys.com/reaxys/secured/hopinto.do?context=S&query=IDE.XRN=212045&database=RX&origin= Universidade_Nova_de_Lisboa &ln=
212088	CN1C2=C(NC(CC=C)=N2)C(=O)N(C)C1=O	https://www.reaxys.com/reaxys/secured/hopinto.do?context=S&query=IDE.XRN=212088&database=RX&origin= Universidade_Nova_de_Lisboa &ln=
212103	COC1=C(O)C=CC(=C1)C1=NC2=C(O1)C=CC=C2	https://www.reaxys.com/reaxys/secured/hopinto.do?context=S&query=IDE.XRN=212103&database=RX&origin= Universidade_Nova_de_Lisboa &ln=
212455	OC1=CC2=C(C(O)=C1)C(=O)C1=CC=CC=C1O2	https://www.reaxys.com/reaxys/secured/hopinto.do?context=S&query=IDE.XRN=212455&database=RX&origin= Universidade_Nova_de_Lisboa &ln=
212994	CC(=O)NC1=NN=C(S1)S(N)(=O)=O	https://www.reaxys.com/reaxys/secured/hopinto.do?context=S&query=IDE.XRN=212994&database=RX&origin= Universidade_Nova_de_Lisboa &ln=
213124	CC1=CSC(NC(=S)NC2=CC=CC=C2)=N1	https://www.reaxys.com/reaxys/secured/hopinto.do?context=S&query=IDE.XRN=213124&database=RX&origin= Universidade_Nova_de_Lisboa &ln=
213432	CN1C(=O)N(C)C2=C(N=CC(C)=N2)C1=O	https://www.reaxys.com/reaxys/secured/hopinto.do?context=S&query=IDE.XRN=213432&database=RX&origin= Universidade_Nova_de_Lisboa &ln=
213452	OC(=O)CC1=CC(=O)OC2=C1C1=CC=CC=C1C=C2	https://www.reaxys.com/reaxys/secured/hopinto.do?context=S&query=IDE.XRN=213452&database=RX&origin= Universidade_Nova_de_Lisboa &ln=
213608	CC1=CC=C2C(OC(=C2C2=CC=CC=C2)C2=CC=CC=C2)=C1	https://www.reaxys.com/reaxys/secured/hopinto.do?context=S&query=IDE.XRN=213608&database=RX&origin= Universidade_Nova_de_Lisboa &ln=
213641	CCOC(=O)C1=CC(=O)C2=CC=C(OC)C=C2O1	https://www.reaxys.com/reaxys/secured/hopinto.do?context=S&query=IDE.XRN=213641&database=RX&origin= Universidade_Nova_de_Lisboa &ln=
214150	O1C=CC=C1C1=NN=C(N=N1)C1=CC=CO1	https://www.reaxys.com/reaxys/secured/hopinto.do?context=S&query=IDE.XRN=214150&database=RX&origin= Universidade_Nova_de_Lisboa &ln=
214180	CC1=NON=C1\N=N\C1=NON=C1C	https://www.reaxys.com/reaxys/secured/hopinto.do?context=S&query=IDE.XRN=214180&database=RX&origin= Universidade_Nova_de_Lisboa &ln=
214302	O=C(C1=CC=CS1)C1=CC=C(S1)C1=CC=CS1	https://www.reaxys.com/reaxys/secured/hopinto.do?context=S&query=IDE.XRN=214302&database=RX&origin= Universidade_Nova_de_Lisboa &ln=
214313	COC1=CC=CC(CC(=S)N2CCOCC2)=C1	https://www.reaxys.com/reaxys/secured/hopinto.do?context=S&query=IDE.XRN=214313&database=RX&origin= Universidade_Nova_de_Lisboa &ln=
214540	OC(=O)C1=CN(C2=CC=CC=C2)C(=O)C2=CC=CC=C12	https://www.reaxys.com/reaxys/secured/hopinto.do?context=S&query=IDE.XRN=214540&database=RX&origin= Universidade_Nova_de_Lisboa &ln=
214673	COC1=CC=C2NC(=O)C3=C(SC2=C1)C=CC=C3	https://www.reaxys.com/reaxys/secured/hopinto.do?context=S&query=IDE.XRN=214673&database=RX&origin= Universidade_Nova_de_Lisboa &ln=
214974	COC1=CC=C(C=C1)C1=NC2=CC=CC=C2C(=O)N1	https://www.reaxys.com/reaxys/secured/hopinto.do?context=S&query=IDE.XRN=214974&database=RX&origin= Universidade_Nova_de_Lisboa &ln=
215246	COC1=C(OC)C=C(\C=C2/NC(=S)NC2=O)C=C1	https://www.reaxys.com/reaxys/secured/hopinto.do?context=S&query=IDE.XRN=215246&database=RX&origin= Universidade_Nova_de_Lisboa &ln=
215723	CC(=O)NC1=NC2=C(N=CC=N2)C(=O)N1	https://www.reaxys.com/reaxys/secured/hopinto.do?context=S&query=IDE.XRN=215723&database=RX&origin= Universidade_Nova_de_Lisboa &ln=
215931	CC(=O)C1=C(NC2=CC=CC=C2C1=O)C1=CC=CC=C1	https://www.reaxys.com/reaxys/secured/hopinto.do?context=S&query=IDE.XRN=215931&database=RX&origin= Universidade_Nova_de_Lisboa &ln=
216513	C1CCC2=C(C1)C=C1C=C3C(C=CC4=C3C=CC=C4)=NC1=C2	https://www.reaxys.com/reaxys/secured/hopinto.do?context=S&query=IDE.XRN=216513&database=RX&origin= Universidade_Nova_de_Lisboa &ln=
216644	CC1=CC=C2OC(=C(C2=C1)C1=CC=CC=C1)C1=CC=CC=C1	https://www.reaxys.com/reaxys/secured/hopinto.do?context=S&query=IDE.XRN=216644&database=RX&origin= Universidade_Nova_de_Lisboa &ln=
216689	N1C2=CC=CC=C2N=C1C1=NC2=CC=CC=C2N1	https://www.reaxys.com/reaxys/secured/hopinto.do?context=S&query=IDE.XRN=216689&database=RX&origin= Universidade_Nova_de_Lisboa &ln=
216693	S1C(=NC2=C1C=CC=C2)C1=NC2=C(S1)C=CC=C2	https://www.reaxys.com/reaxys/secured/hopinto.do?context=S&query=IDE.XRN=216693&database=RX&origin= Universidade_Nova_de_Lisboa &ln=
216918	C\C(=N/NC1=NN=CC2=C1C=CC=C2)C(O)=O	https://www.reaxys.com/reaxys/secured/hopinto.do?context=S&query=IDE.XRN=216918&database=RX&origin= Universidade_Nova_de_Lisboa &ln=
217169	C1=CC=C2N=C3C(=NC2=C1)C1=CC=CC=C1C1=C3C=CC=C1	https://www.reaxys.com/reaxys/secured/hopinto.do?context=S&query=IDE.XRN=217169&database=RX&origin= Universidade_Nova_de_Lisboa &ln=
217693	COC1=CC(OC)=C2C=CC(C)(C)OC2=C1C(C)=O	https://www.reaxys.com/reaxys/secured/hopinto.do?context=S&query=IDE.XRN=217693&database=RX&origin= Universidade_Nova_de_Lisboa &ln=
217834	CC1=NC2=NC3=CC=CC=C3N2C(=C1)C1=CC=CC=C1	https://www.reaxys.com/reaxys/secured/hopinto.do?context=S&query=IDE.XRN=217834&database=RX&origin= Universidade_Nova_de_Lisboa &ln=
218040	CC(=O)OC1=C(C)C(C)=C2OC(C)(C)CCC2=C1C	https://www.reaxys.com/reaxys/secured/hopinto.do?context=S&query=IDE.XRN=218040&database=RX&origin= Universidade_Nova_de_Lisboa &ln=
218218	CC1(C)N(N=C2C=CC(=O)C(=O)C=C12)C1=CC=CC=C1	https://www.reaxys.com/reaxys/secured/hopinto.do?context=S&query=IDE.XRN=218218&database=RX&origin= Universidade_Nova_de_Lisboa &ln=
218499	CCCCN1\C(SC2=C1C=CC=C2)=N\N=O	https://www.reaxys.com/reaxys/secured/hopinto.do?context=S&query=IDE.XRN=218499&database=RX&origin= Universidade_Nova_de_Lisboa &ln=
218520	COC1=CC=C2OC(=CC(=O)C2=C1)C1=CC=CC=C1	https://www.reaxys.com/reaxys/secured/hopinto.do?context=S&query=IDE.XRN=218520&database=RX&origin= Universidade_Nova_de_Lisboa &ln=
218538	CCN1C(=O)NS(=O)(=O)C2=C1C=CC=C2	https://www.reaxys.com/reaxys/secured/hopinto.do?context=S&query=IDE.XRN=218538&database=RX&origin= Universidade_Nova_de_Lisboa &ln=
218607	C1=CC=C(C=C1)C1=NN=C2N1N=CC1=CC=CC=C21	https://www.reaxys.com/reaxys/secured/hopinto.do?context=S&query=IDE.XRN=218607&database=RX&origin= Universidade_Nova_de_Lisboa &ln=
218751	COC1=C2C(=O)OCC2=C(C=O)C(OC)=C1C	https://www.reaxys.com/reaxys/secured/hopinto.do?context=S&query=IDE.XRN=218751&database=RX&origin= Universidade_Nova_de_Lisboa &ln=
218753	COC1=C(O)C(OC)=C2C=CC(=O)OC2=C1	https://www.reaxys.com/reaxys/secured/hopinto.do?context=S&query=IDE.XRN=218753&database=RX&origin= Universidade_Nova_de_Lisboa &ln=
218800	CC1=C2C=CC(=O)C(O)=C2OC(=C1)C1=CC=CC=C1	https://www.reaxys.com/reaxys/secured/hopinto.do?context=S&query=IDE.XRN=218800&database=RX&origin= Universidade_Nova_de_Lisboa &ln=
218819	O=C1N2CCC3=C(C=CC=C3)C2=CC2=CC=CC=C12	https://www.reaxys.com/reaxys/secured/hopinto.do?context=S&query=IDE.XRN=218819&database=RX&origin= Universidade_Nova_de_Lisboa &ln=
218899	CC1=NN(C2=C1C(C)=CC(=O)O2)C1=CC=CC=C1	https://www.reaxys.com/reaxys/secured/hopinto.do?context=S&query=IDE.XRN=218899&database=RX&origin= Universidade_Nova_de_Lisboa &ln=
219282	COC1=C2OC(=CC(=O)C2=CC=C1)C1=CC=CC=C1	https://www.reaxys.com/reaxys/secured/hopinto.do?context=S&query=IDE.XRN=219282&database=RX&origin= Universidade_Nova_de_Lisboa &ln=
219533	COC1=CC=C2C=C(OC2=C1)C(=O)C1=CC=CC=C1	https://www.reaxys.com/reaxys/secured/hopinto.do?context=S&query=IDE.XRN=219533&database=RX&origin= Universidade_Nova_de_Lisboa &ln=
219606	COC1=C(OC2=CC=CC=C2C1=O)C1=CC=CC=C1	https://www.reaxys.com/reaxys/secured/hopinto.do?context=S&query=IDE.XRN=219606&database=RX&origin= Universidade_Nova_de_Lisboa &ln=
219615	ClC1=CC=C2OC(=O)C(=CC2=C1)C(=O)C1=CC=CC=C1	https://www.reaxys.com/reaxys/secured/hopinto.do?context=S&query=IDE.XRN=219615&database=RX&origin= Universidade_Nova_de_Lisboa &ln=
219984	CC1=NC=CC2=C1C=C1C3=CC=CC=C3NC1=C2C	https://www.reaxys.com/reaxys/secured/hopinto.do?context=S&query=IDE.XRN=219984&database=RX&origin= Universidade_Nova_de_Lisboa &ln=
220175	NC1=CC2=NC3=CC=C(Cl)C=C3OC2=CC1=O	https://www.reaxys.com/reaxys/secured/hopinto.do?context=S&query=IDE.XRN=220175&database=RX&origin= Universidade_Nova_de_Lisboa &ln=
220193	COC1=CC=C2C(=O)C=C(OC2=C1)C1=CC=CC=C1	https://www.reaxys.com/reaxys/secured/hopinto.do?context=S&query=IDE.XRN=220193&database=RX&origin= Universidade_Nova_de_Lisboa &ln=
220507	OC1=CC=C(C=C2N=C(OC2=O)C2=CC=CC=C2)C=C1	https://www.reaxys.com/reaxys/secured/hopinto.do?context=S&query=IDE.XRN=220507&database=RX&origin= Universidade_Nova_de_Lisboa &ln=
220860	CC(=O)NC1=NC2=C(N=C(C)C=N2)C(=O)N1	https://www.reaxys.com/reaxys/secured/hopinto.do?context=S&query=IDE.XRN=220860&database=RX&origin= Universidade_Nova_de_Lisboa &ln=
220949	COC1=C(C=CC=C1)C1=CC(=O)C2=CC=CC=C2O1	https://www.reaxys.com/reaxys/secured/hopinto.do?context=S&query=IDE.XRN=220949&database=RX&origin= Universidade_Nova_de_Lisboa &ln=
221255	CC(=O)C1=C(C)NC(C)=C(C1C1=CC=CC=C1)C(C)=O	https://www.reaxys.com/reaxys/secured/hopinto.do?context=S&query=IDE.XRN=221255&database=RX&origin= Universidade_Nova_de_Lisboa &ln=
221492	NS(=O)(=O)C1=CC=C(C=C1)\N=C\C1=CC=CO1	https://www.reaxys.com/reaxys/secured/hopinto.do?context=S&query=IDE.XRN=221492&database=RX&origin= Universidade_Nova_de_Lisboa &ln=
222071	CC1=CC=CC2=NC3=C(NC(=O)NC3=O)N=C12	https://www.reaxys.com/reaxys/secured/hopinto.do?context=S&query=IDE.XRN=222071&database=RX&origin= Universidade_Nova_de_Lisboa &ln=
222147	S1C(=CC(=C1C1=CC=CC=C1)C1=CC=CC=C1)C1=CC=CC=C1	https://www.reaxys.com/reaxys/secured/hopinto.do?context=S&query=IDE.XRN=222147&database=RX&origin= Universidade_Nova_de_Lisboa &ln=
222205	COC1=CC=C2C(=O)C(C)=C(OC2=C1)C1=CC=CC=C1	https://www.reaxys.com/reaxys/secured/hopinto.do?context=S&query=IDE.XRN=222205&database=RX&origin= Universidade_Nova_de_Lisboa &ln=
222216	O=C1NC(=O)C2=C(N1)N=C(C=N2)C1=CC=CC=C1	https://www.reaxys.com/reaxys/secured/hopinto.do?context=S&query=IDE.XRN=222216&database=RX&origin= Universidade_Nova_de_Lisboa &ln=
222222	N1C(=CC(=C1C1=CC=CC=C1)C1=CC=CC=C1)C1=CC=CC=C1	https://www.reaxys.com/reaxys/secured/hopinto.do?context=S&query=IDE.XRN=222222&database=RX&origin= Universidade_Nova_de_Lisboa &ln=
222389	OC1=C(O)C=C2C(=O)C(=COC2=C1)C1=CC=CC=C1	https://www.reaxys.com/reaxys/secured/hopinto.do?context=S&query=IDE.XRN=222389&database=RX&origin= Universidade_Nova_de_Lisboa &ln=
222580	NS(=O)(=O)C1=CC=C(C=C1)\N=C\C1=CC=CN1	https://www.reaxys.com/reaxys/secured/hopinto.do?context=S&query=IDE.XRN=222580&database=RX&origin= Universidade_Nova_de_Lisboa &ln=
223359	COC1=CC=C2C(C)=C(C(=O)OC2=C1)C1=CC=CC=C1	https://www.reaxys.com/reaxys/secured/hopinto.do?context=S&query=IDE.XRN=223359&database=RX&origin= Universidade_Nova_de_Lisboa &ln=
223548	NC1=NC2=C(C=CC(=N2)C2=CC=CC=C2)C(N)=N1	https://www.reaxys.com/reaxys/secured/hopinto.do?context=S&query=IDE.XRN=223548&database=RX&origin= Universidade_Nova_de_Lisboa &ln=
224134	CC(=O)NC1=C(C=CC=C1)C1=NC2=CC=CC=C2N1	https://www.reaxys.com/reaxys/secured/hopinto.do?context=S&query=IDE.XRN=224134&database=RX&origin= Universidade_Nova_de_Lisboa &ln=
224243	O=C1OC2=CC3=C(C=C2C=C1)C(=CO3)C1=CC=CC=C1	https://www.reaxys.com/reaxys/secured/hopinto.do?context=S&query=IDE.XRN=224243&database=RX&origin= Universidade_Nova_de_Lisboa &ln=
224302	OC1=CC=C2C(=O)C(O)=C(OC2=C1)C1=CC=CC=C1	https://www.reaxys.com/reaxys/secured/hopinto.do?context=S&query=IDE.XRN=224302&database=RX&origin= Universidade_Nova_de_Lisboa &ln=
224349	O\N=C(\C1=CN(N=C1)C1=CC=CC=C1)C1=CC=CC=C1	https://www.reaxys.com/reaxys/secured/hopinto.do?context=S&query=IDE.XRN=224349&database=RX&origin= Universidade_Nova_de_Lisboa &ln=
224356	OC1=CC=C(C=C1)C1=CC(=O)C2=CC=C(O)C=C2O1	https://www.reaxys.com/reaxys/secured/hopinto.do?context=S&query=IDE.XRN=224356&database=RX&origin= Universidade_Nova_de_Lisboa &ln=
225022	O\N=C1\OC2=C(C1C1=CC=CC=C1)C(=O)CCC2	https://www.reaxys.com/reaxys/secured/hopinto.do?context=S&query=IDE.XRN=225022&database=RX&origin= Universidade_Nova_de_Lisboa &ln=
225640	CCOC(=O)C1=CC(=O)C2=CC(OC)=CC=C2O1	https://www.reaxys.com/reaxys/secured/hopinto.do?context=S&query=IDE.XRN=225640&database=RX&origin= Universidade_Nova_de_Lisboa &ln=
225732	CCN1N=NC2=C1C(Br)=C(Br)C(Br)=C2Br	https://www.reaxys.com/reaxys/secured/hopinto.do?context=S&query=IDE.XRN=225732&database=RX&origin= Universidade_Nova_de_Lisboa &ln=
226305	CC1=CC=C(C=C1)S(=O)(=O)N1N=CC2=CC=CC=C12	https://www.reaxys.com/reaxys/secured/hopinto.do?context=S&query=IDE.XRN=226305&database=RX&origin= Universidade_Nova_de_Lisboa &ln=
226309	COC1=CC2=C(Cl)C3=CC=C(Cl)C=C3N=C2C=C1	https://www.reaxys.com/reaxys/secured/hopinto.do?context=S&query=IDE.XRN=226309&database=RX&origin= Universidade_Nova_de_Lisboa &ln=
226313	COC1=C2OC(=O)C=CC2=C(Cl)C2=C1OC=C2	https://www.reaxys.com/reaxys/secured/hopinto.do?context=S&query=IDE.XRN=226313&database=RX&origin= Universidade_Nova_de_Lisboa &ln=
226453	CC1=CC(NS(=O)(=O)C2=CC=C(N)C=C2)=NO1	https://www.reaxys.com/reaxys/secured/hopinto.do?context=S&query=IDE.XRN=226453&database=RX&origin= Universidade_Nova_de_Lisboa &ln=
226631	CC1=CC2=NC3=C(N=C2C=C1C)C(=O)NC(=O)N3	https://www.reaxys.com/reaxys/secured/hopinto.do?context=S&query=IDE.XRN=226631&database=RX&origin= Universidade_Nova_de_Lisboa &ln=
226940	CC1=CC2=C(C(O)=C1)C(=O)C1=CC(O)=CC=C1O2	https://www.reaxys.com/reaxys/secured/hopinto.do?context=S&query=IDE.XRN=226940&database=RX&origin= Universidade_Nova_de_Lisboa &ln=
227256	COC(=O)C1=CC2=C(NC3=CC=CC=C23)C(C)=N1	https://www.reaxys.com/reaxys/secured/hopinto.do?context=S&query=IDE.XRN=227256&database=RX&origin= Universidade_Nova_de_Lisboa &ln=
227257	OC(=O)CCC1=NC=CC2=C1NC1=CC=CC=C21	https://www.reaxys.com/reaxys/secured/hopinto.do?context=S&query=IDE.XRN=227257&database=RX&origin= Universidade_Nova_de_Lisboa &ln=
227428	CC1=CC=C(C=C1)S(=O)(=O)N1C=C2C=CC=CC2=N1	https://www.reaxys.com/reaxys/secured/hopinto.do?context=S&query=IDE.XRN=227428&database=RX&origin= Universidade_Nova_de_Lisboa &ln=
227508	OC(=O)CN1C2=CC=CC=C2C(=O)C2=C1C=CC=C2	https://www.reaxys.com/reaxys/secured/hopinto.do?context=S&query=IDE.XRN=227508&database=RX&origin= Universidade_Nova_de_Lisboa &ln=
227676	CC(=O)OC1=CC=C(C=C2N=C(C)OC2=O)C=C1	https://www.reaxys.com/reaxys/secured/hopinto.do?context=S&query=IDE.XRN=227676&database=RX&origin= Universidade_Nova_de_Lisboa &ln=
227911	COC1=CC2=C(C3=C(C)C=C(OC)C=C3O2)C(C)=C1	https://www.reaxys.com/reaxys/secured/hopinto.do?context=S&query=IDE.XRN=227911&database=RX&origin= Universidade_Nova_de_Lisboa &ln=
227920	COC1=CC2=NC3=CC=CC=C3N=C2C=C1OC	https://www.reaxys.com/reaxys/secured/hopinto.do?context=S&query=IDE.XRN=227920&database=RX&origin= Universidade_Nova_de_Lisboa &ln=
228545	O=C1OC2=CC=CC=C2C1(C1=CC=CC=C1)C1=CC=CC=C1	https://www.reaxys.com/reaxys/secured/hopinto.do?context=S&query=IDE.XRN=228545&database=RX&origin= Universidade_Nova_de_Lisboa &ln=
230118	COC1=CC(=CC(OC)=C1O)C(=O)N1CCCCC1	https://www.reaxys.com/reaxys/secured/hopinto.do?context=S&query=IDE.XRN=230118&database=RX&origin= Universidade_Nova_de_Lisboa &ln=
230130	O=C1C(=COC2=C1C=CC1=C2C=CO1)C1=CC=CC=C1	https://www.reaxys.com/reaxys/secured/hopinto.do?context=S&query=IDE.XRN=230130&database=RX&origin= Universidade_Nova_de_Lisboa &ln=
230237	OC1=CC=C2C(OC(=C2C2=CC=CC=C2)C2=CC=CC=C2)=C1	https://www.reaxys.com/reaxys/secured/hopinto.do?context=S&query=IDE.XRN=230237&database=RX&origin= Universidade_Nova_de_Lisboa &ln=
230337	CS(=O)(=O)C1=CC2=C(SC3=CC=CC=C3N2)C=C1	https://www.reaxys.com/reaxys/secured/hopinto.do?context=S&query=IDE.XRN=230337&database=RX&origin= Universidade_Nova_de_Lisboa &ln=
230348	CC1=CC2=C(N=C(N)N=C2N)N=C1C1=CC=CC=C1	https://www.reaxys.com/reaxys/secured/hopinto.do?context=S&query=IDE.XRN=230348&database=RX&origin= Universidade_Nova_de_Lisboa &ln=
230370	OC(=O)C1=C(NC2=C3N=CC=CC3=CC=C2)C=CC=C1	https://www.reaxys.com/reaxys/secured/hopinto.do?context=S&query=IDE.XRN=230370&database=RX&origin= Universidade_Nova_de_Lisboa &ln=
230507	O=C1OC(=O)C2=C(C=CC3=CC=CC1=C23)C1=CC=CC=C1	https://www.reaxys.com/reaxys/secured/hopinto.do?context=S&query=IDE.XRN=230507&database=RX&origin= Universidade_Nova_de_Lisboa &ln=
230587	CSC1=NC2=CC=CC=C2C(=O)N1C1=CC=CC=C1	https://www.reaxys.com/reaxys/secured/hopinto.do?context=S&query=IDE.XRN=230587&database=RX&origin= Universidade_Nova_de_Lisboa &ln=
230840	O(C1=CC=CC=C1)C1=CC=C(OC2=CC=CC=C2)N=N1	https://www.reaxys.com/reaxys/secured/hopinto.do?context=S&query=IDE.XRN=230840&database=RX&origin= Universidade_Nova_de_Lisboa &ln=
230964	O=C1OC(=O)C2=C1C1=C(CCCC1)C1=C2CCCC1	https://www.reaxys.com/reaxys/secured/hopinto.do?context=S&query=IDE.XRN=230964&database=RX&origin= Universidade_Nova_de_Lisboa &ln=
231033	COC1=CC=C(C=C1)C1CC(=O)C2=CC=CC=C2O1	https://www.reaxys.com/reaxys/secured/hopinto.do?context=S&query=IDE.XRN=231033&database=RX&origin= Universidade_Nova_de_Lisboa &ln=
231037	NC1=C2C=CC=C3C(=O)N(CCO)C(=O)C(C=C1)=C23	https://www.reaxys.com/reaxys/secured/hopinto.do?context=S&query=IDE.XRN=231037&database=RX&origin= Universidade_Nova_de_Lisboa &ln=
231226	O=C1N(CCSC2=CC=CC=C2)C(=O)C2=C1C=CC=C2	https://www.reaxys.com/reaxys/secured/hopinto.do?context=S&query=IDE.XRN=231226&database=RX&origin= Universidade_Nova_de_Lisboa &ln=
231387	CC1=CC=C(NC(=S)C2=NC3=C(S2)C=CC=C3)C=C1	https://www.reaxys.com/reaxys/secured/hopinto.do?context=S&query=IDE.XRN=231387&database=RX&origin= Universidade_Nova_de_Lisboa &ln=
231471	O=C(NC1=NC2=CC=CC=C2N1)\C=C\C1=CC=CC=C1	https://www.reaxys.com/reaxys/secured/hopinto.do?context=S&query=IDE.XRN=231471&database=RX&origin= Universidade_Nova_de_Lisboa &ln=
231485	CC(=O)C1=C(C)N=C(C)C2=C1C1=CC=CC=C1N=C2C	https://www.reaxys.com/reaxys/secured/hopinto.do?context=S&query=IDE.XRN=231485&database=RX&origin= Universidade_Nova_de_Lisboa &ln=
231523	OC1=CC=C(C=C1)C1=COC2=CC(O)=CC=C2C1=O	https://www.reaxys.com/reaxys/secured/hopinto.do?context=S&query=IDE.XRN=231523&database=RX&origin= Universidade_Nova_de_Lisboa &ln=
232324	CCC(=O)C1=NC2=C(NC1)N=C(N)NC2=O	https://www.reaxys.com/reaxys/secured/hopinto.do?context=S&query=IDE.XRN=232324&database=RX&origin= Universidade_Nova_de_Lisboa &ln=
232413	OC1=C(C=CC=C1)C1=NN=C2C=CC3=CC=CC=C3N12	https://www.reaxys.com/reaxys/secured/hopinto.do?context=S&query=IDE.XRN=232413&database=RX&origin= Universidade_Nova_de_Lisboa &ln=
232438	CN1C(SC2=C1C=CC=C2)=NC(=O)C1=CC=CC=C1	https://www.reaxys.com/reaxys/secured/hopinto.do?context=S&query=IDE.XRN=232438&database=RX&origin= Universidade_Nova_de_Lisboa &ln=
232627	CN1C(N)=NC2=C1C(=O)N(C)C(=O)N2C	https://www.reaxys.com/reaxys/secured/hopinto.do?context=S&query=IDE.XRN=232627&database=RX&origin= Universidade_Nova_de_Lisboa &ln=
232628	CN1C(Cl)=NC2=C1C(=O)N(C)C(=O)N2C	https://www.reaxys.com/reaxys/secured/hopinto.do?context=S&query=IDE.XRN=232628&database=RX&origin= Universidade_Nova_de_Lisboa &ln=
232709	OC1=C(C=CC=C1)C1=C(O)C(=O)C2=CC=CC=C2O1	https://www.reaxys.com/reaxys/secured/hopinto.do?context=S&query=IDE.XRN=232709&database=RX&origin= Universidade_Nova_de_Lisboa &ln=
233567	CCCC(=O)NC1=C2SSC=C2N(C)C1=O	https://www.reaxys.com/reaxys/secured/hopinto.do?context=S&query=IDE.XRN=233567&database=RX&origin= Universidade_Nova_de_Lisboa &ln=
233850	O=C1OC2=CC=CC=C2C=C1S(=O)(=O)C1=CC=CC=C1	https://www.reaxys.com/reaxys/secured/hopinto.do?context=S&query=IDE.XRN=233850&database=RX&origin= Universidade_Nova_de_Lisboa &ln=
234021	CC1=NN=C(O1)C(O)(C1=CC=CC=C1)C1=CC=CC=C1	https://www.reaxys.com/reaxys/secured/hopinto.do?context=S&query=IDE.XRN=234021&database=RX&origin= Universidade_Nova_de_Lisboa &ln=
234023	OC1=C(C=CC=C1)C1=CC(=O)C2=C(O)C=CC=C2O1	https://www.reaxys.com/reaxys/secured/hopinto.do?context=S&query=IDE.XRN=234023&database=RX&origin= Universidade_Nova_de_Lisboa &ln=
234282	OC1=CC=C2C(=O)C=C(OC2=C1)C1=C(Cl)C=CC=C1	https://www.reaxys.com/reaxys/secured/hopinto.do?context=S&query=IDE.XRN=234282&database=RX&origin= Universidade_Nova_de_Lisboa &ln=
234484	COC1=C(O)C2=C(OC3=CC=CC=C3C2=O)C=C1	https://www.reaxys.com/reaxys/secured/hopinto.do?context=S&query=IDE.XRN=234484&database=RX&origin= Universidade_Nova_de_Lisboa &ln=
234800	OC1=CC=CC(C2=CC(=O)C3=CC=CC=C3O2)=C1O	https://www.reaxys.com/reaxys/secured/hopinto.do?context=S&query=IDE.XRN=234800&database=RX&origin= Universidade_Nova_de_Lisboa &ln=
234840	COC(=O)C1=CC=CC2=C1NC1=CC=CC=C1S2	https://www.reaxys.com/reaxys/secured/hopinto.do?context=S&query=IDE.XRN=234840&database=RX&origin= Universidade_Nova_de_Lisboa &ln=
234969	OC1=CC(O)=C2C(OC(=O)C=C2C2=CC=CC=C2)=C1	https://www.reaxys.com/reaxys/secured/hopinto.do?context=S&query=IDE.XRN=234969&database=RX&origin= Universidade_Nova_de_Lisboa &ln=
235345	COC1=C(O)C=C2C(C)=CC(=O)OC2=C1OC	https://www.reaxys.com/reaxys/secured/hopinto.do?context=S&query=IDE.XRN=235345&database=RX&origin= Universidade_Nova_de_Lisboa &ln=
235448	S1C=CC=C1C(C1=CC=CC=C1)(C1=CC=CC=C1)C1=CC=CC=C1	https://www.reaxys.com/reaxys/secured/hopinto.do?context=S&query=IDE.XRN=235448&database=RX&origin= Universidade_Nova_de_Lisboa &ln=
235594	OC1=CC=CC(=C1)C1=C(O)C(=O)C2=CC=CC=C2O1	https://www.reaxys.com/reaxys/secured/hopinto.do?context=S&query=IDE.XRN=235594&database=RX&origin= Universidade_Nova_de_Lisboa &ln=
236104	OC1=CC=C(C=C1)C1=C(O)C(=O)C2=CC=CC=C2O1	https://www.reaxys.com/reaxys/secured/hopinto.do?context=S&query=IDE.XRN=236104&database=RX&origin= Universidade_Nova_de_Lisboa &ln=
236510	COC1=CC=C(C=C2N=C(OC2=O)C2=CC=CC=C2)C=C1	https://www.reaxys.com/reaxys/secured/hopinto.do?context=S&query=IDE.XRN=236510&database=RX&origin= Universidade_Nova_de_Lisboa &ln=
236592	COC1=CC=C(C=C1)C1=C(O)C2=CC=CC=C2OC1=O	https://www.reaxys.com/reaxys/secured/hopinto.do?context=S&query=IDE.XRN=236592&database=RX&origin= Universidade_Nova_de_Lisboa &ln=
236705	C(C1=CC=CC=C1)C1=NC2=CC=CC=C2N=C1C1=CC=CC=C1	https://www.reaxys.com/reaxys/secured/hopinto.do?context=S&query=IDE.XRN=236705&database=RX&origin= Universidade_Nova_de_Lisboa &ln=
236749	COC1=C(OC)C=C(C=C1)C1=CC(=O)C2=CC=CC=C2O1	https://www.reaxys.com/reaxys/secured/hopinto.do?context=S&query=IDE.XRN=236749&database=RX&origin= Universidade_Nova_de_Lisboa &ln=
236797	CC1=CC(=O)C2=C(O1)C1=C(OC(C)(C)CC1)C=C2O	https://www.reaxys.com/reaxys/secured/hopinto.do?context=S&query=IDE.XRN=236797&database=RX&origin= Universidade_Nova_de_Lisboa &ln=
236808	COC1=C(O)C(C(C)=O)=C2OC(=O)C=CC2=C1	https://www.reaxys.com/reaxys/secured/hopinto.do?context=S&query=IDE.XRN=236808&database=RX&origin= Universidade_Nova_de_Lisboa &ln=
237078	CN1C(CC2=CC=CC=C2)NC(=O)C2=CC=CC=C12	https://www.reaxys.com/reaxys/secured/hopinto.do?context=S&query=IDE.XRN=237078&database=RX&origin= Universidade_Nova_de_Lisboa &ln=
237239	COC1=CC=C(C=C1)C1=CC(=O)C2=CC=C(O)C=C2O1	https://www.reaxys.com/reaxys/secured/hopinto.do?context=S&query=IDE.XRN=237239&database=RX&origin= Universidade_Nova_de_Lisboa &ln=
237300	COC1=C(C=CC=C1)C1=NC2=CC=CC=C2C(=O)N1	https://www.reaxys.com/reaxys/secured/hopinto.do?context=S&query=IDE.XRN=237300&database=RX&origin= Universidade_Nova_de_Lisboa &ln=
237369	CC1=COC2=C1C(=O)C(=O)C1=C3C=CC=C(C)C3=CC=C21	https://www.reaxys.com/reaxys/secured/hopinto.do?context=S&query=IDE.XRN=237369&database=RX&origin= Universidade_Nova_de_Lisboa &ln=
237589	COC1=CC=C2C(=O)C(=COC2=C1)C1=C(O)C=CC=C1	https://www.reaxys.com/reaxys/secured/hopinto.do?context=S&query=IDE.XRN=237589&database=RX&origin= Universidade_Nova_de_Lisboa &ln=
237662	CC1=CC(=O)C2=C(O1)C=C1OC(C)(C)CCC1=C2O	https://www.reaxys.com/reaxys/secured/hopinto.do?context=S&query=IDE.XRN=237662&database=RX&origin= Universidade_Nova_de_Lisboa &ln=
237805	C1=CC=C(C=C1)C(C1=CC=CC=C1)(C1=CC=CC=C1)C1=CC=CN=C1	https://www.reaxys.com/reaxys/secured/hopinto.do?context=S&query=IDE.XRN=237805&database=RX&origin= Universidade_Nova_de_Lisboa &ln=
237991	O=C1NC(=O)C2=C(N1)N=CC(=N2)C1=CC=CC=C1	https://www.reaxys.com/reaxys/secured/hopinto.do?context=S&query=IDE.XRN=237991&database=RX&origin= Universidade_Nova_de_Lisboa &ln=
238178	O=C1CCN2CCC3=C(NC4=CC=CC=C34)C2C1	https://www.reaxys.com/reaxys/secured/hopinto.do?context=S&query=IDE.XRN=238178&database=RX&origin= Universidade_Nova_de_Lisboa &ln=
238393	OC1=C(\C=N\NC(=O)C2=CC=NC=C2)C=C(Br)C=C1	https://www.reaxys.com/reaxys/secured/hopinto.do?context=S&query=IDE.XRN=238393&database=RX&origin= Universidade_Nova_de_Lisboa &ln=
238704	COC1=C(OC)C=C(CC2=NC=CC3=C2C=CS3)C=C1	https://www.reaxys.com/reaxys/secured/hopinto.do?context=S&query=IDE.XRN=238704&database=RX&origin= Universidade_Nova_de_Lisboa &ln=
239079	NC1=CC=C2N=C3C4=CC=CC5=C4C(=CC=C5)C3=NC2=C1	https://www.reaxys.com/reaxys/secured/hopinto.do?context=S&query=IDE.XRN=239079&database=RX&origin= Universidade_Nova_de_Lisboa &ln=
239451	COC1=CC=C(C=C1)C1NN=C(S1)C1=CC=CC=C1	https://www.reaxys.com/reaxys/secured/hopinto.do?context=S&query=IDE.XRN=239451&database=RX&origin= Universidade_Nova_de_Lisboa &ln=
239706	CN1C(=O)NC(=O)C2=C1N=C1C=CC=CC1=N2	https://www.reaxys.com/reaxys/secured/hopinto.do?context=S&query=IDE.XRN=239706&database=RX&origin= Universidade_Nova_de_Lisboa &ln=
240176	COC(=O)C1=NC2=C(OC)C=CC=C2C(OC)=C1	https://www.reaxys.com/reaxys/secured/hopinto.do?context=S&query=IDE.XRN=240176&database=RX&origin= Universidade_Nova_de_Lisboa &ln=
240250	COC1=CC=C(C=C1)C1CC(=O)OC2=CC(O)=CC=C12	https://www.reaxys.com/reaxys/secured/hopinto.do?context=S&query=IDE.XRN=240250&database=RX&origin= Universidade_Nova_de_Lisboa &ln=
240283	COC(=O)CN1C2=CC=CC=C2C(=O)C2=C1C=CC=C2	https://www.reaxys.com/reaxys/secured/hopinto.do?context=S&query=IDE.XRN=240283&database=RX&origin= Universidade_Nova_de_Lisboa &ln=
240471	CN1C(C=O)=NC2=C1C(=O)N(C)C(=O)N2C	https://www.reaxys.com/reaxys/secured/hopinto.do?context=S&query=IDE.XRN=240471&database=RX&origin= Universidade_Nova_de_Lisboa &ln=
240710	N#C\C(=C/C1=CC2=C3N(CCCC3=C1)CCC2)C#N	https://www.reaxys.com/reaxys/secured/hopinto.do?context=S&query=IDE.XRN=240710&database=RX&origin= Universidade_Nova_de_Lisboa &ln=
241028	CN1C(=O)N(C)C2=C(N=C(C=O)C=N2)C1=O	https://www.reaxys.com/reaxys/secured/hopinto.do?context=S&query=IDE.XRN=241028&database=RX&origin= Universidade_Nova_de_Lisboa &ln=
241228	COC1=CC(=CC(OC)=C1O)C(=O)N1CCOCC1	https://www.reaxys.com/reaxys/secured/hopinto.do?context=S&query=IDE.XRN=241228&database=RX&origin= Universidade_Nova_de_Lisboa &ln=
241676	CC1=CC2=C(C(O)=C1)C(=O)C1=C(C)C=C(O)C=C1O2	https://www.reaxys.com/reaxys/secured/hopinto.do?context=S&query=IDE.XRN=241676&database=RX&origin= Universidade_Nova_de_Lisboa &ln=
241859	CC1=C(C)C(=O)C(CCC2(C)CCC(=O)O2)=C(C)C1=O	https://www.reaxys.com/reaxys/secured/hopinto.do?context=S&query=IDE.XRN=241859&database=RX&origin= Universidade_Nova_de_Lisboa &ln=
241997	COC1=C2OCOC2=C(OC)C(CC(O)CO)=C1	https://www.reaxys.com/reaxys/secured/hopinto.do?context=S&query=IDE.XRN=241997&database=RX&origin= Universidade_Nova_de_Lisboa &ln=
242363	COC1=C2CCC(C)(C)OC2=CC2=C1C=CC(=O)O2	https://www.reaxys.com/reaxys/secured/hopinto.do?context=S&query=IDE.XRN=242363&database=RX&origin= Universidade_Nova_de_Lisboa &ln=
242443	COC1=C(O)C=C2C(=O)C(=COC2=C1)C1=CC=CC=C1	https://www.reaxys.com/reaxys/secured/hopinto.do?context=S&query=IDE.XRN=242443&database=RX&origin= Universidade_Nova_de_Lisboa &ln=
242896	CCN1C(Cl)=NC2=C1C(=O)N(C)C(=O)N2C	https://www.reaxys.com/reaxys/secured/hopinto.do?context=S&query=IDE.XRN=242896&database=RX&origin= Universidade_Nova_de_Lisboa &ln=
243051	CSC1=CC(=O)N2C3=CC=CC=C3C3=CC=NC1=C23	https://www.reaxys.com/reaxys/secured/hopinto.do?context=S&query=IDE.XRN=243051&database=RX&origin= Universidade_Nova_de_Lisboa &ln=
243629	O=C1N(\C(=N/C2=CC=CC=C2)C2=CC=CC=C12)C1=CC=CC=C1	https://www.reaxys.com/reaxys/secured/hopinto.do?context=S&query=IDE.XRN=243629&database=RX&origin= Universidade_Nova_de_Lisboa &ln=
243687	O=C1N2C3=CC=CC=C3N=C2C2=CC=CC3=C2C1=CC=C3	https://www.reaxys.com/reaxys/secured/hopinto.do?context=S&query=IDE.XRN=243687&database=RX&origin= Universidade_Nova_de_Lisboa &ln=
243780	O=C1N(C2=CC=CC=C2)C(=NC2=CC=CC=C12)C1=CC=CC=C1	https://www.reaxys.com/reaxys/secured/hopinto.do?context=S&query=IDE.XRN=243780&database=RX&origin= Universidade_Nova_de_Lisboa &ln=
244007	COC1=CC=C(C=C1)C1NC(=O)C2=CC=CC=C2N1	https://www.reaxys.com/reaxys/secured/hopinto.do?context=S&query=IDE.XRN=244007&database=RX&origin= Universidade_Nova_de_Lisboa &ln=
244370	OC(=O)CN1C(=O)C2=CC=CC3=CC=CC(C1=O)=C23	https://www.reaxys.com/reaxys/secured/hopinto.do?context=S&query=IDE.XRN=244370&database=RX&origin= Universidade_Nova_de_Lisboa &ln=
244800	C1C(N(N=C1C1=CC=CC=C1)C1=CC=CC=C1)C1=CC=CC=C1	https://www.reaxys.com/reaxys/secured/hopinto.do?context=S&query=IDE.XRN=244800&database=RX&origin= Universidade_Nova_de_Lisboa &ln=
244830	N1N=NN=C1C1=CC=C(C=C1)C1=NN=NN1	https://www.reaxys.com/reaxys/secured/hopinto.do?context=S&query=IDE.XRN=244830&database=RX&origin= Universidade_Nova_de_Lisboa &ln=
244839	CC1=CC(O)=CC2=C1C1=CC(O)=CC(O)=C1C(=O)O2	https://www.reaxys.com/reaxys/secured/hopinto.do?context=S&query=IDE.XRN=244839&database=RX&origin= Universidade_Nova_de_Lisboa &ln=
244906	CC1=CC(=O)OC2=CC(OCC3=CC=CC=C3)=CC=C12	https://www.reaxys.com/reaxys/secured/hopinto.do?context=S&query=IDE.XRN=244906&database=RX&origin= Universidade_Nova_de_Lisboa &ln=
245032	CN1C(=O)C2=CC3=C(OCO3)C=C2C2=C1C=CC=C2	https://www.reaxys.com/reaxys/secured/hopinto.do?context=S&query=IDE.XRN=245032&database=RX&origin= Universidade_Nova_de_Lisboa &ln=
245123	CN(C)C1=CC=C(C=C2N=C(OC2=O)C2=CC=CC=C2)C=C1	https://www.reaxys.com/reaxys/secured/hopinto.do?context=S&query=IDE.XRN=245123&database=RX&origin= Universidade_Nova_de_Lisboa &ln=
245177	CN(C)C1=CC2=NC3=CC=CC=C3N=C2C2=C1C=CC=C2	https://www.reaxys.com/reaxys/secured/hopinto.do?context=S&query=IDE.XRN=245177&database=RX&origin= Universidade_Nova_de_Lisboa &ln=
245409	C1OC2=C(O1)C=C1C(CN3C=CC4=C3C1=CC=C4)=C2	https://www.reaxys.com/reaxys/secured/hopinto.do?context=S&query=IDE.XRN=245409&database=RX&origin= Universidade_Nova_de_Lisboa &ln=
245437	O=C(NC1=NN=C(O1)C1=CC=CC=C1)C1=CC=CC=C1	https://www.reaxys.com/reaxys/secured/hopinto.do?context=S&query=IDE.XRN=245437&database=RX&origin= Universidade_Nova_de_Lisboa &ln=
245702	CC(C1=CNC2=CC=CC=C12)C1=CNC2=CC=CC=C12	https://www.reaxys.com/reaxys/secured/hopinto.do?context=S&query=IDE.XRN=245702&database=RX&origin= Universidade_Nova_de_Lisboa &ln=
245775	CC1=C(O)C(C)=C2CCC(C)(CCC(O)=O)OC2=C1C	https://www.reaxys.com/reaxys/secured/hopinto.do?context=S&query=IDE.XRN=245775&database=RX&origin= Universidade_Nova_de_Lisboa &ln=
245901	O=C1N(CCCSC2=CC=CC=C2)C(=O)C2=C1C=CC=C2	https://www.reaxys.com/reaxys/secured/hopinto.do?context=S&query=IDE.XRN=245901&database=RX&origin= Universidade_Nova_de_Lisboa &ln=
245962	COC1=CC=C2N(C)C(=CC(=O)C2=C1)C1=CC=CC=C1	https://www.reaxys.com/reaxys/secured/hopinto.do?context=S&query=IDE.XRN=245962&database=RX&origin= Universidade_Nova_de_Lisboa &ln=
246001	O=C(NNC1=CC=CC=C1)C1=NC2=CC=CC=C2N=C1	https://www.reaxys.com/reaxys/secured/hopinto.do?context=S&query=IDE.XRN=246001&database=RX&origin= Universidade_Nova_de_Lisboa &ln=
246032	COC1=CC=CC(\C=N\NC(=O)C2=CC=NC=C2)=C1O	https://www.reaxys.com/reaxys/secured/hopinto.do?context=S&query=IDE.XRN=246032&database=RX&origin= Universidade_Nova_de_Lisboa &ln=
246045	COC1=CC=CC2=C1C1=C(OC)C=CC=C1COC2	https://www.reaxys.com/reaxys/secured/hopinto.do?context=S&query=IDE.XRN=246045&database=RX&origin= Universidade_Nova_de_Lisboa &ln=
246061	COC1=CC=CC(\C=N\NC(=O)C2=CC=CN=C2)=C1O	https://www.reaxys.com/reaxys/secured/hopinto.do?context=S&query=IDE.XRN=246061&database=RX&origin= Universidade_Nova_de_Lisboa &ln=
246149	CC1=CC=C(C=C1)N1N=C2C=CC(=O)C(=O)C=C2C1(C)C	https://www.reaxys.com/reaxys/secured/hopinto.do?context=S&query=IDE.XRN=246149&database=RX&origin= Universidade_Nova_de_Lisboa &ln=
246401	COC1=CC=C2C(OC(=C2C2=CC=CC=C2)C2=CC=CC=C2)=C1	https://www.reaxys.com/reaxys/secured/hopinto.do?context=S&query=IDE.XRN=246401&database=RX&origin= Universidade_Nova_de_Lisboa &ln=
246863	CC1=CC=C(SCCN2C(=O)C3=C(C=CC=C3)C2=O)C=C1	https://www.reaxys.com/reaxys/secured/hopinto.do?context=S&query=IDE.XRN=246863&database=RX&origin= Universidade_Nova_de_Lisboa &ln=
247449	COC1=CC2=CC=C3C(C=C)=CC4=C(OCO4)C3=C2C=C1	https://www.reaxys.com/reaxys/secured/hopinto.do?context=S&query=IDE.XRN=247449&database=RX&origin= Universidade_Nova_de_Lisboa &ln=
247887	CCOC1=CC2=C(C=C1)N(C)\C(S2)=N\N=O	https://www.reaxys.com/reaxys/secured/hopinto.do?context=S&query=IDE.XRN=247887&database=RX&origin= Universidade_Nova_de_Lisboa &ln=
248660	CCOC(=O)C1=C(C)NC(=S)NC1C1=CC=CC=C1	https://www.reaxys.com/reaxys/secured/hopinto.do?context=S&query=IDE.XRN=248660&database=RX&origin= Universidade_Nova_de_Lisboa &ln=
248912	COC1=CC=C2OC(CC(=O)C2=C1)C1=CC=CC=C1	https://www.reaxys.com/reaxys/secured/hopinto.do?context=S&query=IDE.XRN=248912&database=RX&origin= Universidade_Nova_de_Lisboa &ln=
248942	CC1=CC=C2C(OC(=O)C2(C2=CC=CC=C2)C2=CC=CC=C2)=C1	https://www.reaxys.com/reaxys/secured/hopinto.do?context=S&query=IDE.XRN=248942&database=RX&origin= Universidade_Nova_de_Lisboa &ln=
249094	CCC1=C(C(=O)OC2=CC(OC)=CC=C12)C1=CC=CC=C1	https://www.reaxys.com/reaxys/secured/hopinto.do?context=S&query=IDE.XRN=249094&database=RX&origin= Universidade_Nova_de_Lisboa &ln=
249337	O=C1N2C=CC3=C2C(=CC=C3)C2=CC3=C(OCO3)C=C12	https://www.reaxys.com/reaxys/secured/hopinto.do?context=S&query=IDE.XRN=249337&database=RX&origin= Universidade_Nova_de_Lisboa &ln=
249728	C\C(C)=C/COC1=C2OC(=O)C=CC2=CC2=C1OC=C2	https://www.reaxys.com/reaxys/secured/hopinto.do?context=S&query=IDE.XRN=249728&database=RX&origin= Universidade_Nova_de_Lisboa &ln=
250320	CC1=C(Cl)C(=O)OC2=C1C=CC1=C2C=CC(=O)O1	https://www.reaxys.com/reaxys/secured/hopinto.do?context=S&query=IDE.XRN=250320&database=RX&origin= Universidade_Nova_de_Lisboa &ln=
250441	OC(=O)C1=NN(C2=C1CCCC2)C1=CC=CC=C1	https://www.reaxys.com/reaxys/secured/hopinto.do?context=S&query=IDE.XRN=250441&database=RX&origin= Universidade_Nova_de_Lisboa &ln=
250534	N#CCC1=CNC2=CC=C(OCC3=CC=CC=C3)C=C12	https://www.reaxys.com/reaxys/secured/hopinto.do?context=S&query=IDE.XRN=250534&database=RX&origin= Universidade_Nova_de_Lisboa &ln=
251425	COC1=C(OC)C=C(C=C1)C1=NC2=CC=CC=C2C(=O)N1	https://www.reaxys.com/reaxys/secured/hopinto.do?context=S&query=IDE.XRN=251425&database=RX&origin= Universidade_Nova_de_Lisboa &ln=
251433	N1C(=NC2=C1C1=CC=CC=C1C1=CC=CC=C21)C1=CC=CC=C1	https://www.reaxys.com/reaxys/secured/hopinto.do?context=S&query=IDE.XRN=251433&database=RX&origin= Universidade_Nova_de_Lisboa &ln=
251466	COC1=CC=C(C=C1)C1=C(O)C(=O)C2=CC=CC=C2O1	https://www.reaxys.com/reaxys/secured/hopinto.do?context=S&query=IDE.XRN=251466&database=RX&origin= Universidade_Nova_de_Lisboa &ln=
251516	O=C(C1=CC=CC=C1)C1=CC2=C(OC1=O)C=CC1=CC=CC=C21	https://www.reaxys.com/reaxys/secured/hopinto.do?context=S&query=IDE.XRN=251516&database=RX&origin= Universidade_Nova_de_Lisboa &ln=
251687	OC1=CC=C(C=C1)C1=C(C(=O)OC1=O)C1=CC=C(O)C=C1	https://www.reaxys.com/reaxys/secured/hopinto.do?context=S&query=IDE.XRN=251687&database=RX&origin= Universidade_Nova_de_Lisboa &ln=
251800	OC1=CC=C2C(=O)C(=COC2=C1)C1=CC(O)=C(O)C=C1	https://www.reaxys.com/reaxys/secured/hopinto.do?context=S&query=IDE.XRN=251800&database=RX&origin= Universidade_Nova_de_Lisboa &ln=
251826	COC1=C(C=CC=C1)C1NC(=O)C2=CC=CC=C2N1	https://www.reaxys.com/reaxys/secured/hopinto.do?context=S&query=IDE.XRN=251826&database=RX&origin= Universidade_Nova_de_Lisboa &ln=
252025	OC1=C(C=CC=C1)C1=NN=C(O1)C1=C(O)C=CC=C1	https://www.reaxys.com/reaxys/secured/hopinto.do?context=S&query=IDE.XRN=252025&database=RX&origin= Universidade_Nova_de_Lisboa &ln=
252276	COC1=NC2=C(N=C1)N(C)C(=O)N(C)C2=O	https://www.reaxys.com/reaxys/secured/hopinto.do?context=S&query=IDE.XRN=252276&database=RX&origin= Universidade_Nova_de_Lisboa &ln=
252454	C(OC1COC(OC1)C1=CC=CC=C1)C1=CC=CC=C1	https://www.reaxys.com/reaxys/secured/hopinto.do?context=S&query=IDE.XRN=252454&database=RX&origin= Universidade_Nova_de_Lisboa &ln=
252891	OC1=CC(O)=C2C(=O)C(COC2=C1)C1=CC=CC=C1	https://www.reaxys.com/reaxys/secured/hopinto.do?context=S&query=IDE.XRN=252891&database=RX&origin= Universidade_Nova_de_Lisboa &ln=
253188	COC1=CC=C(OC)C2=C(Cl)C3=CC=CC=C3N=C12	https://www.reaxys.com/reaxys/secured/hopinto.do?context=S&query=IDE.XRN=253188&database=RX&origin= Universidade_Nova_de_Lisboa &ln=
253310	COC1=CC=C(NC(=S)C2=NC3=C(S2)C=CC=C3)C=C1	https://www.reaxys.com/reaxys/secured/hopinto.do?context=S&query=IDE.XRN=253310&database=RX&origin= Universidade_Nova_de_Lisboa &ln=
253925	OC(=O)C1=CC2=C(OCO2)C2=C3C=CC=CC3=CC=C12	https://www.reaxys.com/reaxys/secured/hopinto.do?context=S&query=IDE.XRN=253925&database=RX&origin= Universidade_Nova_de_Lisboa &ln=
254395	COC1=CC(=O)C2=C(OC)C3=C(OC=C3)N=C2C1=O	https://www.reaxys.com/reaxys/secured/hopinto.do?context=S&query=IDE.XRN=254395&database=RX&origin= Universidade_Nova_de_Lisboa &ln=
254916	COC1=C(OC)C(C(C)=O)=C2OC(C)(C)C=CC2=C1OC	https://www.reaxys.com/reaxys/secured/hopinto.do?context=S&query=IDE.XRN=254916&database=RX&origin= Universidade_Nova_de_Lisboa &ln=
255179	CN1C(=O)N(C)C2=C(NCC(N)=N2)C1=O	https://www.reaxys.com/reaxys/secured/hopinto.do?context=S&query=IDE.XRN=255179&database=RX&origin= Universidade_Nova_de_Lisboa &ln=
255231	CN1C(NN)=NC2=C1C(=O)NC(=O)N2C	https://www.reaxys.com/reaxys/secured/hopinto.do?context=S&query=IDE.XRN=255231&database=RX&origin= Universidade_Nova_de_Lisboa &ln=
255562	CN1C(=O)N(C)C2=C(N(C)C(=O)C=N2)C1=O	https://www.reaxys.com/reaxys/secured/hopinto.do?context=S&query=IDE.XRN=255562&database=RX&origin= Universidade_Nova_de_Lisboa &ln=
255599	COC1=C2C=COC2=NC2=CC3=C(OCO3)C=C12	https://www.reaxys.com/reaxys/secured/hopinto.do?context=S&query=IDE.XRN=255599&database=RX&origin= Universidade_Nova_de_Lisboa &ln=
256269	CC1=CC(O)=C2C3=C1C(=O)C(=O)C(C)=C3OC2(C)C	https://www.reaxys.com/reaxys/secured/hopinto.do?context=S&query=IDE.XRN=256269&database=RX&origin= Universidade_Nova_de_Lisboa &ln=
256589	CC1=CC(=O)OC2=CC3=C(C=C12)C(=CO3)C1=CC=CC=C1	https://www.reaxys.com/reaxys/secured/hopinto.do?context=S&query=IDE.XRN=256589&database=RX&origin= Universidade_Nova_de_Lisboa &ln=
256662	CC1=CC(=O)C2=C(O1)C1=CC(O)=C(O)C=C1OC2	https://www.reaxys.com/reaxys/secured/hopinto.do?context=S&query=IDE.XRN=256662&database=RX&origin= Universidade_Nova_de_Lisboa &ln=
256914	C1C(N(N=C1C1=CC=CO1)C1=CC=CC=C1)C1=CC=CC=C1	https://www.reaxys.com/reaxys/secured/hopinto.do?context=S&query=IDE.XRN=256914&database=RX&origin= Universidade_Nova_de_Lisboa &ln=
257091	COC1=C(C=CC=C1)C1NC(=O)NC(C)=C1C(C)=O	https://www.reaxys.com/reaxys/secured/hopinto.do?context=S&query=IDE.XRN=257091&database=RX&origin= Universidade_Nova_de_Lisboa &ln=
257157	CC1=CC=C2OC(=O)C(C2=C1)(C1=CC=CC=C1)C1=CC=CC=C1	https://www.reaxys.com/reaxys/secured/hopinto.do?context=S&query=IDE.XRN=257157&database=RX&origin= Universidade_Nova_de_Lisboa &ln=
257234	O=C1OC(C2=CC=CC=C2)=C(C2=CC=CC=C2)C(=C1)C1=CC=CC=C1	https://www.reaxys.com/reaxys/secured/hopinto.do?context=S&query=IDE.XRN=257234&database=RX&origin= Universidade_Nova_de_Lisboa &ln=
257570	O=C1N(C2=CC=CC=C2)C(=NC2=CC=CC=C12)C1=CC=CN=C1	https://www.reaxys.com/reaxys/secured/hopinto.do?context=S&query=IDE.XRN=257570&database=RX&origin= Universidade_Nova_de_Lisboa &ln=
258213	CC1=CC=C(C=C1)N1C(=O)C2=CC=CC=C2N=C1C1=CC=CC=C1	https://www.reaxys.com/reaxys/secured/hopinto.do?context=S&query=IDE.XRN=258213&database=RX&origin= Universidade_Nova_de_Lisboa &ln=
258402	COC1=CC=C2OC3=C(C(=O)C2=C1)C(O)=CC(O)=C3	https://www.reaxys.com/reaxys/secured/hopinto.do?context=S&query=IDE.XRN=258402&database=RX&origin= Universidade_Nova_de_Lisboa &ln=
258558	CCOC(=O)\C=C1/ON=C(NC1=O)C1=CC=CC=C1	https://www.reaxys.com/reaxys/secured/hopinto.do?context=S&query=IDE.XRN=258558&database=RX&origin= Universidade_Nova_de_Lisboa &ln=
258974	CC(=O)OC1=C(C=CC=C1)C1=NC2=C(C=CC=C2)C(=O)O1	https://www.reaxys.com/reaxys/secured/hopinto.do?context=S&query=IDE.XRN=258974&database=RX&origin= Universidade_Nova_de_Lisboa &ln=
259388	O1C2=CC=C3C=CC=CC3=C2C(=C1C1=CC=CC=C1)C1=CC=CC=C1	https://www.reaxys.com/reaxys/secured/hopinto.do?context=S&query=IDE.XRN=259388&database=RX&origin= Universidade_Nova_de_Lisboa &ln=
259647	CC(=O)C1=C(O)C=CC2=C1OC(=O)C1=C2CCCC1	https://www.reaxys.com/reaxys/secured/hopinto.do?context=S&query=IDE.XRN=259647&database=RX&origin= Universidade_Nova_de_Lisboa &ln=
259668	O1C(=C(C2=CC=C3C=CC=CC3=C12)C1=CC=CC=C1)C1=CC=CC=C1	https://www.reaxys.com/reaxys/secured/hopinto.do?context=S&query=IDE.XRN=259668&database=RX&origin= Universidade_Nova_de_Lisboa &ln=
259717	CCN(CC)CCNC1=C2C=CC=CC2=NC2=CC=CC=C12	https://www.reaxys.com/reaxys/secured/hopinto.do?context=S&query=IDE.XRN=259717&database=RX&origin= Universidade_Nova_de_Lisboa &ln=
259778	CC1=C2C(=O)C3=C(OC2=CC(O)=C1)C=C(O)C=C3O	https://www.reaxys.com/reaxys/secured/hopinto.do?context=S&query=IDE.XRN=259778&database=RX&origin= Universidade_Nova_de_Lisboa &ln=
259864	COC1=C(OC)C=C2C(=O)C(=COC2=C1)C1=CC=CC=C1	https://www.reaxys.com/reaxys/secured/hopinto.do?context=S&query=IDE.XRN=259864&database=RX&origin= Universidade_Nova_de_Lisboa &ln=
259966	COC(=O)CCC1=NC=CC2=C1NC1=CC=CC=C21	https://www.reaxys.com/reaxys/secured/hopinto.do?context=S&query=IDE.XRN=259966&database=RX&origin= Universidade_Nova_de_Lisboa &ln=
260479	COC1=C(OC)C=C2C(CCN=C2CC2=CC=CC=C2)=C1	https://www.reaxys.com/reaxys/secured/hopinto.do?context=S&query=IDE.XRN=260479&database=RX&origin= Universidade_Nova_de_Lisboa &ln=
260664	CC1=C(OC2=CC(O)=CC(O)=C2C1=O)C1=CC=CC=C1	https://www.reaxys.com/reaxys/secured/hopinto.do?context=S&query=IDE.XRN=260664&database=RX&origin= Universidade_Nova_de_Lisboa &ln=
260935	CC1=NC(C)=C(C(O)=O)C2=C1C(=O)OC1=C2C=CC=C1	https://www.reaxys.com/reaxys/secured/hopinto.do?context=S&query=IDE.XRN=260935&database=RX&origin= Universidade_Nova_de_Lisboa &ln=
261606	COC1=CC(O)=C2C(=O)C=C(C)OC2=C1C\C=C(/C)C	https://www.reaxys.com/reaxys/secured/hopinto.do?context=S&query=IDE.XRN=261606&database=RX&origin= Universidade_Nova_de_Lisboa &ln=
261704	CN1C2=C(NC(=N2)C2=CC=CC=C2)C(=O)N(C)C1=O	https://www.reaxys.com/reaxys/secured/hopinto.do?context=S&query=IDE.XRN=261704&database=RX&origin= Universidade_Nova_de_Lisboa &ln=
261748	COC12NC(=O)N=C1N(C)C(=O)N(C)C2=O	https://www.reaxys.com/reaxys/secured/hopinto.do?context=S&query=IDE.XRN=261748&database=RX&origin= Universidade_Nova_de_Lisboa &ln=
262278	NN1C(=O)NC(C1=O)(C1=CC=CC=C1)C1=CC=CC=C1	https://www.reaxys.com/reaxys/secured/hopinto.do?context=S&query=IDE.XRN=262278&database=RX&origin= Universidade_Nova_de_Lisboa &ln=
262337	COC1=C2OC(=O)C=CC2=C(OC)C2=C1OC=C2	https://www.reaxys.com/reaxys/secured/hopinto.do?context=S&query=IDE.XRN=262337&database=RX&origin= Universidade_Nova_de_Lisboa &ln=
262620	OC1=CC=C(C=C1)C1=CC(=O)C2=C(O)C=C(O)C=C2O1	https://www.reaxys.com/reaxys/secured/hopinto.do?context=S&query=IDE.XRN=262620&database=RX&origin= Universidade_Nova_de_Lisboa &ln=
262865	OC1=CC=C2C(=O)CC(OC2=C1)C1=C(O)C=CC=C1	https://www.reaxys.com/reaxys/secured/hopinto.do?context=S&query=IDE.XRN=262865&database=RX&origin= Universidade_Nova_de_Lisboa &ln=
263030	C1OC2=CC=C(C=C2O1)\C=C\C1=CC=C2OCOC2=C1	https://www.reaxys.com/reaxys/secured/hopinto.do?context=S&query=IDE.XRN=263030&database=RX&origin= Universidade_Nova_de_Lisboa &ln=
263123	OC1=CC=C(C=C1)C1=CC2=C(O)C=C(O)C=C2OC1=O	https://www.reaxys.com/reaxys/secured/hopinto.do?context=S&query=IDE.XRN=263123&database=RX&origin= Universidade_Nova_de_Lisboa &ln=
263186	COC1=C2OC(C)=CC(=S)C2=C(OC)C2=C1OC=C2	https://www.reaxys.com/reaxys/secured/hopinto.do?context=S&query=IDE.XRN=263186&database=RX&origin= Universidade_Nova_de_Lisboa &ln=
263318	S(C1=NC2=C(S1)C=CC=C2)C1=NC2=C(S1)C=CC=C2	https://www.reaxys.com/reaxys/secured/hopinto.do?context=S&query=IDE.XRN=263318&database=RX&origin= Universidade_Nova_de_Lisboa &ln=
263603	OC1=NC=C(C=C1)C(C1=CC=CC=C1)(C1=CC=CC=C1)C1=CC=CC=C1	https://www.reaxys.com/reaxys/secured/hopinto.do?context=S&query=IDE.XRN=263603&database=RX&origin= Universidade_Nova_de_Lisboa &ln=
263604	ClC1=NC=C(C=C1)C(C1=CC=CC=C1)(C1=CC=CC=C1)C1=CC=CC=C1	https://www.reaxys.com/reaxys/secured/hopinto.do?context=S&query=IDE.XRN=263604&database=RX&origin= Universidade_Nova_de_Lisboa &ln=
263739	ClC1=C(C=CC=C1)C1NC(=O)NC2=C1C(=O)CCC2	https://www.reaxys.com/reaxys/secured/hopinto.do?context=S&query=IDE.XRN=263739&database=RX&origin= Universidade_Nova_de_Lisboa &ln=
263823	OC1=CC=C(C=C1)C1=COC2=CC(O)=CC(O)=C2C1=O	https://www.reaxys.com/reaxys/secured/hopinto.do?context=S&query=IDE.XRN=263823&database=RX&origin= Universidade_Nova_de_Lisboa &ln=
263889	OC1=CC=C(C=C1)C1=CC(=O)OC2=CC(O)=CC(O)=C12	https://www.reaxys.com/reaxys/secured/hopinto.do?context=S&query=IDE.XRN=263889&database=RX&origin= Universidade_Nova_de_Lisboa &ln=
264229	NC1=CC=C2N3C(=NC2=C1)C1=CC=CC2=C1C(=CC=C2)C3=O	https://www.reaxys.com/reaxys/secured/hopinto.do?context=S&query=IDE.XRN=264229&database=RX&origin= Universidade_Nova_de_Lisboa &ln=
264296	CN1C2=CC=CC=C2C(C)(C)\C1=C\C=C\C=C\C=C(/C#N)C#N	https://www.reaxys.com/reaxys/secured/hopinto.do?context=S&query=IDE.XRN=264296&database=RX&origin= Universidade_Nova_de_Lisboa &ln=
264731	CC(=O)OC1C(OC2=CC=CC=C2C1=O)C1=CC=CC=C1	https://www.reaxys.com/reaxys/secured/hopinto.do?context=S&query=IDE.XRN=264731&database=RX&origin= Universidade_Nova_de_Lisboa &ln=
264954	OC1=CC=CC(=C1)C1=C(O)C(=O)C2=CC=C(O)C=C2O1	https://www.reaxys.com/reaxys/secured/hopinto.do?context=S&query=IDE.XRN=264954&database=RX&origin= Universidade_Nova_de_Lisboa &ln=
265048	COC1=CC=C(\C=C2\COC3=CC(O)=CC=C3C2=O)C=C1	https://www.reaxys.com/reaxys/secured/hopinto.do?context=S&query=IDE.XRN=265048&database=RX&origin= Universidade_Nova_de_Lisboa &ln=
265563	N(\N=C(/N=N/C1=CC=CC=C1)C1=CC=NC=C1)C1=CC=CC=C1	https://www.reaxys.com/reaxys/secured/hopinto.do?context=S&query=IDE.XRN=265563&database=RX&origin= Universidade_Nova_de_Lisboa &ln=
265698	COC1=CC=C(C=C1)N1N=C2C=CC(=O)C(=O)C=C2C1(C)C	https://www.reaxys.com/reaxys/secured/hopinto.do?context=S&query=IDE.XRN=265698&database=RX&origin= Universidade_Nova_de_Lisboa &ln=
265868	CC1=CC=C(NN=C2N=C(OC2=O)C2=CC=CC=C2)C=C1	https://www.reaxys.com/reaxys/secured/hopinto.do?context=S&query=IDE.XRN=265868&database=RX&origin= Universidade_Nova_de_Lisboa &ln=
266077	COC1=C(OC(C)=O)C=CC(=C1)\C=C1/NC(=S)NC1=O	https://www.reaxys.com/reaxys/secured/hopinto.do?context=S&query=IDE.XRN=266077&database=RX&origin= Universidade_Nova_de_Lisboa &ln=
266165	COC1=CC=C(C=C1)C1=CC(=O)C2=CC=C(OC)C=C2O1	https://www.reaxys.com/reaxys/secured/hopinto.do?context=S&query=IDE.XRN=266165&database=RX&origin= Universidade_Nova_de_Lisboa &ln=
266283	CN1C(=O)C(C#N)=C(C=C1C1=CC=CC=C1)C1=CC=CC=C1	https://www.reaxys.com/reaxys/secured/hopinto.do?context=S&query=IDE.XRN=266283&database=RX&origin= Universidade_Nova_de_Lisboa &ln=
266702	OC1=CC=C2C(OC3=C2C(=O)OC2=C3C=CC(O)=C2)=C1	https://www.reaxys.com/reaxys/secured/hopinto.do?context=S&query=IDE.XRN=266702&database=RX&origin= Universidade_Nova_de_Lisboa &ln=
266723	NC1=NC2=C(N=C(C3=CC=CC=C3)C(N)=N2)C(N)=N1	https://www.reaxys.com/reaxys/secured/hopinto.do?context=S&query=IDE.XRN=266723&database=RX&origin= Universidade_Nova_de_Lisboa &ln=
266861	CC(=O)C1=C(C)N=C(C)C(C(C)=O)=C1C1=C(C=CC=C1)N=O	https://www.reaxys.com/reaxys/secured/hopinto.do?context=S&query=IDE.XRN=266861&database=RX&origin= Universidade_Nova_de_Lisboa &ln=
267032	COC(=O)C1=C(C2=CC=CC=C2)C(C(=O)OC)=C(C)N=C1C	https://www.reaxys.com/reaxys/secured/hopinto.do?context=S&query=IDE.XRN=267032&database=RX&origin= Universidade_Nova_de_Lisboa &ln=
267088	O=C(\C=C(\N1CCOCC1)C1=CC=CC=C1)C1=CC=CC=C1	https://www.reaxys.com/reaxys/secured/hopinto.do?context=S&query=IDE.XRN=267088&database=RX&origin= Universidade_Nova_de_Lisboa &ln=
267384	COC1=C(OC)C=C2C(C=CN=C2C(=O)C2=CC=CC=C2)=C1	https://www.reaxys.com/reaxys/secured/hopinto.do?context=S&query=IDE.XRN=267384&database=RX&origin= Universidade_Nova_de_Lisboa &ln=
267415	OC1=C(\C=N\NC(=O)C2=NC3=CC=CC=C3C=C2)C=CC=C1	https://www.reaxys.com/reaxys/secured/hopinto.do?context=S&query=IDE.XRN=267415&database=RX&origin= Universidade_Nova_de_Lisboa &ln=
267537	OC1=CC=C2C(=O)C(CC3=CC(O)=C(O)C=C3)COC2=C1	https://www.reaxys.com/reaxys/secured/hopinto.do?context=S&query=IDE.XRN=267537&database=RX&origin= Universidade_Nova_de_Lisboa &ln=
267576	O=C(C(=O)C1=CNC2=CC=CC=C12)C1=CNC2=CC=CC=C12	https://www.reaxys.com/reaxys/secured/hopinto.do?context=S&query=IDE.XRN=267576&database=RX&origin= Universidade_Nova_de_Lisboa &ln=
269371	COC1=C2C(=O)CC(OC2=CC(O)=C1)C1=CC=CC=C1	https://www.reaxys.com/reaxys/secured/hopinto.do?context=S&query=IDE.XRN=269371&database=RX&origin= Universidade_Nova_de_Lisboa &ln=
269756	CN1C2=CC(C)=C(C)C=C2N=C2C(=O)NC(=O)N=C12	https://www.reaxys.com/reaxys/secured/hopinto.do?context=S&query=IDE.XRN=269756&database=RX&origin= Universidade_Nova_de_Lisboa &ln=
269838	CC1=NC(CC2=CC3=C(OCO3)C=C12)C1=CC=CC=C1	https://www.reaxys.com/reaxys/secured/hopinto.do?context=S&query=IDE.XRN=269838&database=RX&origin= Universidade_Nova_de_Lisboa &ln=
270034	COC(=O)C1=C(C)NC(C)=C(C1C1=CC=CC=C1)C(=O)OC	https://www.reaxys.com/reaxys/secured/hopinto.do?context=S&query=IDE.XRN=270034&database=RX&origin= Universidade_Nova_de_Lisboa &ln=
270047	OC1=CC(O)=C2C(=O)C3=C(OC2=C1)C=CC(O)=C3O	https://www.reaxys.com/reaxys/secured/hopinto.do?context=S&query=IDE.XRN=270047&database=RX&origin= Universidade_Nova_de_Lisboa &ln=
270147	CCOC(=O)C1=C(C2=CC=CC=C2)C(C(C)=O)=C(C)N=C1C	https://www.reaxys.com/reaxys/secured/hopinto.do?context=S&query=IDE.XRN=270147&database=RX&origin= Universidade_Nova_de_Lisboa &ln=
270530	CC1=NC=C(CO)C(\C=N\NC(=O)C2=CC=CC=C2)=C1O	https://www.reaxys.com/reaxys/secured/hopinto.do?context=S&query=IDE.XRN=270530&database=RX&origin= Universidade_Nova_de_Lisboa &ln=
270601	CC(=O)OC1=CC2=C(C=C1)C1=C(CCCC1)C(=O)O2	https://www.reaxys.com/reaxys/secured/hopinto.do?context=S&query=IDE.XRN=270601&database=RX&origin= Universidade_Nova_de_Lisboa &ln=
270821	OC1=CC2=C(C(O)=C1)C(=O)C1=CC=C(O)C(O)=C1O2	https://www.reaxys.com/reaxys/secured/hopinto.do?context=S&query=IDE.XRN=270821&database=RX&origin= Universidade_Nova_de_Lisboa &ln=
271414	COC1=CC=C2C(=O)C(=COC2=C1OC)C1=CC=CC=C1	https://www.reaxys.com/reaxys/secured/hopinto.do?context=S&query=IDE.XRN=271414&database=RX&origin= Universidade_Nova_de_Lisboa &ln=
271474	OC(CC1=NC=CC2=C1NC1=CC=CC=C21)C(O)=O	https://www.reaxys.com/reaxys/secured/hopinto.do?context=S&query=IDE.XRN=271474&database=RX&origin= Universidade_Nova_de_Lisboa &ln=
271600	S=C(NC1=NC(=CS1)C1=CC=CC=C1)NC1=CC=CC=C1	https://www.reaxys.com/reaxys/secured/hopinto.do?context=S&query=IDE.XRN=271600&database=RX&origin= Universidade_Nova_de_Lisboa &ln=
272011	OC1=CC(O)=C2C(=O)C=C(OC2=C1)C1=C(O)C=CC=C1	https://www.reaxys.com/reaxys/secured/hopinto.do?context=S&query=IDE.XRN=272011&database=RX&origin= Universidade_Nova_de_Lisboa &ln=
272251	COC1=CC(OC)=C2C(CC(O)=O)=CC(=O)OC2=C1	https://www.reaxys.com/reaxys/secured/hopinto.do?context=S&query=IDE.XRN=272251&database=RX&origin= Universidade_Nova_de_Lisboa &ln=
272612	ClC1=CC=C(C=C1)C1=NC2=CC=CC=C2C(=O)N1C1=CC=CC=C1	https://www.reaxys.com/reaxys/secured/hopinto.do?context=S&query=IDE.XRN=272612&database=RX&origin= Universidade_Nova_de_Lisboa &ln=
272703	C1CCC2=C(C1)N=C1C3=CC=CC=C3C3=C(C=CC=C3)C1=N2	https://www.reaxys.com/reaxys/secured/hopinto.do?context=S&query=IDE.XRN=272703&database=RX&origin= Universidade_Nova_de_Lisboa &ln=
273158	CN(C)CCC1=CNC2=CC=CC(OP(O)(O)=O)=C12	https://www.reaxys.com/reaxys/secured/hopinto.do?context=S&query=IDE.XRN=273158&database=RX&origin= Universidade_Nova_de_Lisboa &ln=
273713	CN1C2=CC=CC=C2N=C1C1=NC2=CC=CC=C2N1C	https://www.reaxys.com/reaxys/secured/hopinto.do?context=S&query=IDE.XRN=273713&database=RX&origin= Universidade_Nova_de_Lisboa &ln=
273765	COC1=CC=C(SCCN2C(=O)C3=C(C=CC=C3)C2=O)C=C1	https://www.reaxys.com/reaxys/secured/hopinto.do?context=S&query=IDE.XRN=273765&database=RX&origin= Universidade_Nova_de_Lisboa &ln=
274047	O=C(NC1=C(C=CC=C1)C1=NC2=CC=CC=C2N1)C1=CC=CC=C1	https://www.reaxys.com/reaxys/secured/hopinto.do?context=S&query=IDE.XRN=274047&database=RX&origin= Universidade_Nova_de_Lisboa &ln=
274637	COC1=CC=C(C=C1)C1=C(C(=O)NC1=O)C1=CC=C(OC)C=C1	https://www.reaxys.com/reaxys/secured/hopinto.do?context=S&query=IDE.XRN=274637&database=RX&origin= Universidade_Nova_de_Lisboa &ln=
275237	COC1=CC=C2C=C(OC2=C1)C1=C(OC)C=C(OC)C=C1	https://www.reaxys.com/reaxys/secured/hopinto.do?context=S&query=IDE.XRN=275237&database=RX&origin= Universidade_Nova_de_Lisboa &ln=
275412	COC1=CC=C2C(OC(=O)C(C3=CC=CC=C3)=C2C2=CC=CC=C2)=C1	https://www.reaxys.com/reaxys/secured/hopinto.do?context=S&query=IDE.XRN=275412&database=RX&origin= Universidade_Nova_de_Lisboa &ln=
275739	BrC1=CC=C2C3=NC4=CC=CC=C4N3C(=O)C3=CC=CC1=C23	https://www.reaxys.com/reaxys/secured/hopinto.do?context=S&query=IDE.XRN=275739&database=RX&origin= Universidade_Nova_de_Lisboa &ln=
276519	COC12N(C)C(=O)N=C1N(C)C(=O)NC2=O	https://www.reaxys.com/reaxys/secured/hopinto.do?context=S&query=IDE.XRN=276519&database=RX&origin= Universidade_Nova_de_Lisboa &ln=
276625	COC(=O)NC1=C(C)N(C)N(C1=O)C1=CC=CC=C1	https://www.reaxys.com/reaxys/secured/hopinto.do?context=S&query=IDE.XRN=276625&database=RX&origin= Universidade_Nova_de_Lisboa &ln=
276669	CN1C(=NC2=C1C(=O)N(C)C(=O)N2C)C(C)=O	https://www.reaxys.com/reaxys/secured/hopinto.do?context=S&query=IDE.XRN=276669&database=RX&origin= Universidade_Nova_de_Lisboa &ln=
276804	CCOC(=O)C1=C(C)NC(C)=C(C1C1=CC=CC=C1)C(C)=O	https://www.reaxys.com/reaxys/secured/hopinto.do?context=S&query=IDE.XRN=276804&database=RX&origin= Universidade_Nova_de_Lisboa &ln=
277217	C1C(N(N=C1C1=CC=CO1)C1=CC=CC=C1)C1=CC=CO1	https://www.reaxys.com/reaxys/secured/hopinto.do?context=S&query=IDE.XRN=277217&database=RX&origin= Universidade_Nova_de_Lisboa &ln=
277879	COC1=CC=C(C=C1)C1=CC(=O)C2=C(O)C=C(O)C=C2O1	https://www.reaxys.com/reaxys/secured/hopinto.do?context=S&query=IDE.XRN=277879&database=RX&origin= Universidade_Nova_de_Lisboa &ln=
278107	COC1=CC=C(C=C1)C1=COC2=CC(O)=CC(O)=C2C1=O	https://www.reaxys.com/reaxys/secured/hopinto.do?context=S&query=IDE.XRN=278107&database=RX&origin= Universidade_Nova_de_Lisboa &ln=
278615	COC1=C(O)C2=C(OC3=CC(O)=CC(O)=C3C2=O)C=C1	https://www.reaxys.com/reaxys/secured/hopinto.do?context=S&query=IDE.XRN=278615&database=RX&origin= Universidade_Nova_de_Lisboa &ln=
278884	CCOC(=O)C1=C(O)C2=C(OC)C=CC(OC)=C2N=C1	https://www.reaxys.com/reaxys/secured/hopinto.do?context=S&query=IDE.XRN=278884&database=RX&origin= Universidade_Nova_de_Lisboa &ln=
278890	COC1=C(OC)C=C(C=C1)C1NC(=O)C2=CC=CC=C2N1	https://www.reaxys.com/reaxys/secured/hopinto.do?context=S&query=IDE.XRN=278890&database=RX&origin= Universidade_Nova_de_Lisboa &ln=
278962	COC1=CC2=CC3=C(C(=O)C=C(C)O3)C(O)=C2C(O)=C1	https://www.reaxys.com/reaxys/secured/hopinto.do?context=S&query=IDE.XRN=278962&database=RX&origin= Universidade_Nova_de_Lisboa &ln=
279100	CCCCCCCCC(=O)NCC1=CC2=C(OCO2)C=C1	https://www.reaxys.com/reaxys/secured/hopinto.do?context=S&query=IDE.XRN=279100&database=RX&origin= Universidade_Nova_de_Lisboa &ln=
280282	COC1=CC=C(C=C1)C1=CC(=O)OC2=CC(O)=CC(O)=C12	https://www.reaxys.com/reaxys/secured/hopinto.do?context=S&query=IDE.XRN=280282&database=RX&origin= Universidade_Nova_de_Lisboa &ln=
280394	CN1C(=O)N(C)C2=C(N=C(C=N2)C(O)=O)C1=O	https://www.reaxys.com/reaxys/secured/hopinto.do?context=S&query=IDE.XRN=280394&database=RX&origin= Universidade_Nova_de_Lisboa &ln=
280463	COC12N(C)C(=O)N=C1N(C)C(=O)N(C)C2=O	https://www.reaxys.com/reaxys/secured/hopinto.do?context=S&query=IDE.XRN=280463&database=RX&origin= Universidade_Nova_de_Lisboa &ln=
280625	CC1=NN(C2=C1C(=CC(C)=N2)C1=CC=CC=C1)C1=CC=CC=C1	https://www.reaxys.com/reaxys/secured/hopinto.do?context=S&query=IDE.XRN=280625&database=RX&origin= Universidade_Nova_de_Lisboa &ln=
280856	COC1=CC=C(C=C1)C1CC(=NN1)C1=CC=C(OC)C=C1	https://www.reaxys.com/reaxys/secured/hopinto.do?context=S&query=IDE.XRN=280856&database=RX&origin= Universidade_Nova_de_Lisboa &ln=
280885	COC1=CC(OC)=C2C(C=C(O)C3=C2OC(C)=CC3=O)=C1	https://www.reaxys.com/reaxys/secured/hopinto.do?context=S&query=IDE.XRN=280885&database=RX&origin= Universidade_Nova_de_Lisboa &ln=
280888	OC1=CC=C(C=C1)C1CC(=O)C2=C(O)C=C(O)C=C2O1	https://www.reaxys.com/reaxys/secured/hopinto.do?context=S&query=IDE.XRN=280888&database=RX&origin= Universidade_Nova_de_Lisboa &ln=
281110	C1=CC=C(C=C1)C1=CC(=NC2=NC3=CC=CC=C3N12)C1=CC=CC=C1	https://www.reaxys.com/reaxys/secured/hopinto.do?context=S&query=IDE.XRN=281110&database=RX&origin= Universidade_Nova_de_Lisboa &ln=
281407	COC1=CC=C(\C=C2/COC3=CC(OC)=CC=C3C2=O)C=C1	https://www.reaxys.com/reaxys/secured/hopinto.do?context=S&query=IDE.XRN=281407&database=RX&origin= Universidade_Nova_de_Lisboa &ln=
281473	OC1=C(C=CC=C1)C1=NC2=C(O1)C1=CC=CC=C1C1=CC=CC=C21	https://www.reaxys.com/reaxys/secured/hopinto.do?context=S&query=IDE.XRN=281473&database=RX&origin= Universidade_Nova_de_Lisboa &ln=
281694	OCCNC1=C2C=CC=C3C(=O)N(CCO)C(=O)C(C=C1)=C23	https://www.reaxys.com/reaxys/secured/hopinto.do?context=S&query=IDE.XRN=281694&database=RX&origin= Universidade_Nova_de_Lisboa &ln=
282011	CN1C(=O)N(C)C2=C(N=CC(=N2)C2=CC=CC=C2)C1=O	https://www.reaxys.com/reaxys/secured/hopinto.do?context=S&query=IDE.XRN=282011&database=RX&origin= Universidade_Nova_de_Lisboa &ln=
282801	COC1=C2OC(C)(C)C=CC2=C(OC)C(C(C)=O)=C1OC	https://www.reaxys.com/reaxys/secured/hopinto.do?context=S&query=IDE.XRN=282801&database=RX&origin= Universidade_Nova_de_Lisboa &ln=
283180	O=C1CC(C2=CC=CC=C2)C(C2=CC=CC=C2)=C(O1)C1=CC=CC=C1	https://www.reaxys.com/reaxys/secured/hopinto.do?context=S&query=IDE.XRN=283180&database=RX&origin= Universidade_Nova_de_Lisboa &ln=
283473	CC1=NC=C(CO)C(\C=N\NC(=O)C2=CC=CN=C2)=C1O	https://www.reaxys.com/reaxys/secured/hopinto.do?context=S&query=IDE.XRN=283473&database=RX&origin= Universidade_Nova_de_Lisboa &ln=
283479	CC1=NC=C(CO)C(\C=N\NC(=O)C2=CC=NC=C2)=C1O	https://www.reaxys.com/reaxys/secured/hopinto.do?context=S&query=IDE.XRN=283479&database=RX&origin= Universidade_Nova_de_Lisboa &ln=
283861	O=C1OC2=CC=C3C=CC=CC3=C2C1(C1=CC=CC=C1)C1=CC=CC=C1	https://www.reaxys.com/reaxys/secured/hopinto.do?context=S&query=IDE.XRN=283861&database=RX&origin= Universidade_Nova_de_Lisboa &ln=
283901	CCOC(=O)C1=C(C)N=C(C)C2=C1C1=CC=CC=C1NC2=O	https://www.reaxys.com/reaxys/secured/hopinto.do?context=S&query=IDE.XRN=283901&database=RX&origin= Universidade_Nova_de_Lisboa &ln=
283997	O=C1OC2=C3C=CC=CC3=CC=C2C1(C1=CC=CC=C1)C1=CC=CC=C1	https://www.reaxys.com/reaxys/secured/hopinto.do?context=S&query=IDE.XRN=283997&database=RX&origin= Universidade_Nova_de_Lisboa &ln=
284727	COC1=CC(O)=C2C(=O)C=C(OC2=C1C)C1=CC=CC=C1	https://www.reaxys.com/reaxys/secured/hopinto.do?context=S&query=IDE.XRN=284727&database=RX&origin= Universidade_Nova_de_Lisboa &ln=
284764	CN(C)CCC1=CC2=C(OCO2)C2=C3C=CC=CC3=CC=C12	https://www.reaxys.com/reaxys/secured/hopinto.do?context=S&query=IDE.XRN=284764&database=RX&origin= Universidade_Nova_de_Lisboa &ln=
285076	COC1=CC(OC)=C2C(=O)C(COC2=C1)C1=CC=CC=C1	https://www.reaxys.com/reaxys/secured/hopinto.do?context=S&query=IDE.XRN=285076&database=RX&origin= Universidade_Nova_de_Lisboa &ln=
285496	COC1=NC2=C(N=C1OC)C(=O)N(C)C(=O)N2C	https://www.reaxys.com/reaxys/secured/hopinto.do?context=S&query=IDE.XRN=285496&database=RX&origin= Universidade_Nova_de_Lisboa &ln=
285620	CN1C(=O)N(C)C2=C(N=C(C(C)=O)C(C)=N2)C1=O	https://www.reaxys.com/reaxys/secured/hopinto.do?context=S&query=IDE.XRN=285620&database=RX&origin= Universidade_Nova_de_Lisboa &ln=
285653	O=C(N\N=C1\C(=O)NC2=CC=CC=C12)NC1=CC=CC=C1	https://www.reaxys.com/reaxys/secured/hopinto.do?context=S&query=IDE.XRN=285653&database=RX&origin= Universidade_Nova_de_Lisboa &ln=
285796	S(SC1=NC2=C(S1)C=CC=C2)C1=NC2=C(S1)C=CC=C2	https://www.reaxys.com/reaxys/secured/hopinto.do?context=S&query=IDE.XRN=285796&database=RX&origin= Universidade_Nova_de_Lisboa &ln=
285983	COC1=CC(OC)=C2C(=O)C=C(OC2=C1)C1=CC=CC=C1	https://www.reaxys.com/reaxys/secured/hopinto.do?context=S&query=IDE.XRN=285983&database=RX&origin= Universidade_Nova_de_Lisboa &ln=
286404	CNCCC1=CNC2=CC=CC(OCC3=CC=CC=C3)=C12	https://www.reaxys.com/reaxys/secured/hopinto.do?context=S&query=IDE.XRN=286404&database=RX&origin= Universidade_Nova_de_Lisboa &ln=
286545	OC1=CC2=C(C(O)=C1)C(=O)C1=C(O)C=CC(O)=C1O2	https://www.reaxys.com/reaxys/secured/hopinto.do?context=S&query=IDE.XRN=286545&database=RX&origin= Universidade_Nova_de_Lisboa &ln=
286767	CC(=O)OC1=CC=C(C=C2N=C(OC2=O)C2=CC=CC=C2)C=C1	https://www.reaxys.com/reaxys/secured/hopinto.do?context=S&query=IDE.XRN=286767&database=RX&origin= Universidade_Nova_de_Lisboa &ln=
286894	CCOC(=O)C1=C(N=C(N=C1C)C1=CC=CC=C1)C1=CC=CC=C1	https://www.reaxys.com/reaxys/secured/hopinto.do?context=S&query=IDE.XRN=286894&database=RX&origin= Universidade_Nova_de_Lisboa &ln=
287154	OC1=CC=C2C(=O)C3=C(OC2=C1O)C(O)=C(O)C=C3	https://www.reaxys.com/reaxys/secured/hopinto.do?context=S&query=IDE.XRN=287154&database=RX&origin= Universidade_Nova_de_Lisboa &ln=
287291	CN1C(=O)N(C)C2=C(N=C(C=N2)C2=CC=CC=C2)C1=O	https://www.reaxys.com/reaxys/secured/hopinto.do?context=S&query=IDE.XRN=287291&database=RX&origin= Universidade_Nova_de_Lisboa &ln=
288092	OC1(C2C(=O)NC3=CC=CC=C23)C(=O)NC2=CC=CC=C12	https://www.reaxys.com/reaxys/secured/hopinto.do?context=S&query=IDE.XRN=288092&database=RX&origin= Universidade_Nova_de_Lisboa &ln=
288441	COC1=CC2=C(C(=O)C3=C(O)C=CC(O)=C3O2)C(O)=C1	https://www.reaxys.com/reaxys/secured/hopinto.do?context=S&query=IDE.XRN=288441&database=RX&origin= Universidade_Nova_de_Lisboa &ln=
288748	OC(C1=NN=C(O1)C1=CC=CC=C1)(C1=CC=CC=C1)C1=CC=CC=C1	https://www.reaxys.com/reaxys/secured/hopinto.do?context=S&query=IDE.XRN=288748&database=RX&origin= Universidade_Nova_de_Lisboa &ln=
288778	CC1COC2=C1C(=O)C(=O)C1=C3CCCC(C)(C)C3=CC=C21	https://www.reaxys.com/reaxys/secured/hopinto.do?context=S&query=IDE.XRN=288778&database=RX&origin= Universidade_Nova_de_Lisboa &ln=
288781	CC1=COC2=C1C(=O)C(=O)C1=C3CCCC(C)(C)C3=CC=C21	https://www.reaxys.com/reaxys/secured/hopinto.do?context=S&query=IDE.XRN=288781&database=RX&origin= Universidade_Nova_de_Lisboa &ln=
288848	CN1C(=O)N=C2N(C)C3=CC(C)=C(C)C=C3N=C2C1=O	https://www.reaxys.com/reaxys/secured/hopinto.do?context=S&query=IDE.XRN=288848&database=RX&origin= Universidade_Nova_de_Lisboa &ln=
289969	COC1=C(C)C(OC)=C2C(=O)C=C(OC2=C1)C1=CC=CC=C1	https://www.reaxys.com/reaxys/secured/hopinto.do?context=S&query=IDE.XRN=289969&database=RX&origin= Universidade_Nova_de_Lisboa &ln=
290080	CCCCC1C(=O)N(N(C1=O)C1=CC=CC=C1)C1=CC=CC=C1	https://www.reaxys.com/reaxys/secured/hopinto.do?context=S&query=IDE.XRN=290080&database=RX&origin= Universidade_Nova_de_Lisboa &ln=
290486	CC(=O)N1N=C(CC1C1=CC=C(Cl)C=C1)C1=CC=C(Cl)C=C1	https://www.reaxys.com/reaxys/secured/hopinto.do?context=S&query=IDE.XRN=290486&database=RX&origin= Universidade_Nova_de_Lisboa &ln=
290898	COC1=CC(OC)=C2C(=O)C(C)=C(OC2=C1)C1=CC=CC=C1	https://www.reaxys.com/reaxys/secured/hopinto.do?context=S&query=IDE.XRN=290898&database=RX&origin= Universidade_Nova_de_Lisboa &ln=
291654	COC1=CC(NC2=C(C=CC=C2)C(O)=O)=C2N=CC=CC2=C1	https://www.reaxys.com/reaxys/secured/hopinto.do?context=S&query=IDE.XRN=291654&database=RX&origin= Universidade_Nova_de_Lisboa &ln=
291884	COC1=CC=C(C=C1)C1CC(=O)C2=CC(OC)=CC=C2O1	https://www.reaxys.com/reaxys/secured/hopinto.do?context=S&query=IDE.XRN=291884&database=RX&origin= Universidade_Nova_de_Lisboa &ln=
292084	OC1=CC(O)=C2C(=O)C=C(OC2=C1)C1=CC(O)=C(O)C=C1	https://www.reaxys.com/reaxys/secured/hopinto.do?context=S&query=IDE.XRN=292084&database=RX&origin= Universidade_Nova_de_Lisboa &ln=
292093	CN1C(=O)N(C)C2=C(N=C3C=C(C)C(C)=CC3=N2)C1=O	https://www.reaxys.com/reaxys/secured/hopinto.do?context=S&query=IDE.XRN=292093&database=RX&origin= Universidade_Nova_de_Lisboa &ln=
292155	COC1=CC(O)=C2C(=O)C(=COC2=C1)C1=CC=C(O)C=C1	https://www.reaxys.com/reaxys/secured/hopinto.do?context=S&query=IDE.XRN=292155&database=RX&origin= Universidade_Nova_de_Lisboa &ln=
292254	COC1=CC=C(C=C1)C1CC(=O)C2=CC=C(OC)C=C2O1	https://www.reaxys.com/reaxys/secured/hopinto.do?context=S&query=IDE.XRN=292254&database=RX&origin= Universidade_Nova_de_Lisboa &ln=
292390	COC1=CC2=C3C4=C(OCO4)C=C(CCN(C)C)C3=CC=C2C=C1	https://www.reaxys.com/reaxys/secured/hopinto.do?context=S&query=IDE.XRN=292390&database=RX&origin= Universidade_Nova_de_Lisboa &ln=
292508	OC1=CC=C2C(=O)C(=C(OC2=C1)\C=C\C1=CC=CC=C1)C1=CC=CC=C1	https://www.reaxys.com/reaxys/secured/hopinto.do?context=S&query=IDE.XRN=292508&database=RX&origin= Universidade_Nova_de_Lisboa &ln=
292549	COC1=CC(O)=C2C(=O)C=C(OC2=C1)C1=CC=C(O)C=C1	https://www.reaxys.com/reaxys/secured/hopinto.do?context=S&query=IDE.XRN=292549&database=RX&origin= Universidade_Nova_de_Lisboa &ln=
292770	COC1=CC=C2OC3=C(C(=O)C2=C1)C(OC)=CC=C3OC	https://www.reaxys.com/reaxys/secured/hopinto.do?context=S&query=IDE.XRN=292770&database=RX&origin= Universidade_Nova_de_Lisboa &ln=
292995	COC1=CC(O)=C2C(=O)C=C(OC2=C1OC)C1=CC=CC=C1	https://www.reaxys.com/reaxys/secured/hopinto.do?context=S&query=IDE.XRN=292995&database=RX&origin= Universidade_Nova_de_Lisboa &ln=
293301	O1C(=NN=C1C1=CC=CC=C1)C1=NN=C(O1)C1=CC=CC=C1	https://www.reaxys.com/reaxys/secured/hopinto.do?context=S&query=IDE.XRN=293301&database=RX&origin= Universidade_Nova_de_Lisboa &ln=
293428	COC1=CC=C2OC(=CC(=O)C2=C1)C1=C(OC)C(OC)=CC=C1	https://www.reaxys.com/reaxys/secured/hopinto.do?context=S&query=IDE.XRN=293428&database=RX&origin= Universidade_Nova_de_Lisboa &ln=
293705	CCOC(=O)C1=C(C)N=C(C)C(C(=O)OCC)=C1C1=CC=CS1	https://www.reaxys.com/reaxys/secured/hopinto.do?context=S&query=IDE.XRN=293705&database=RX&origin= Universidade_Nova_de_Lisboa &ln=
294024	CCC(=O)C1=NC2=C(N1C)C(=O)N(C)C(=O)N2C	https://www.reaxys.com/reaxys/secured/hopinto.do?context=S&query=IDE.XRN=294024&database=RX&origin= Universidade_Nova_de_Lisboa &ln=
294224	CN1C(=NC2=C1C(=O)N(C)C(=O)N2C)C1=CC=CC=C1	https://www.reaxys.com/reaxys/secured/hopinto.do?context=S&query=IDE.XRN=294224&database=RX&origin= Universidade_Nova_de_Lisboa &ln=
294492	COC1=C(O)C=C(C=C1)C1=CC(=O)C2=C(O)C=C(O)C=C2O1	https://www.reaxys.com/reaxys/secured/hopinto.do?context=S&query=IDE.XRN=294492&database=RX&origin= Universidade_Nova_de_Lisboa &ln=
294761	C(SC1=NC2=C(O1)C=CC=C2)SC1=NC2=C(O1)C=CC=C2	https://www.reaxys.com/reaxys/secured/hopinto.do?context=S&query=IDE.XRN=294761&database=RX&origin= Universidade_Nova_de_Lisboa &ln=
294762	C(SC1=NC2=C(S1)C=CC=C2)SC1=NC2=C(S1)C=CC=C2	https://www.reaxys.com/reaxys/secured/hopinto.do?context=S&query=IDE.XRN=294762&database=RX&origin= Universidade_Nova_de_Lisboa &ln=
294860	COC1=C(OC)C=C2C(CC3=CC=CC(O)=C3)NCCC2=C1	https://www.reaxys.com/reaxys/secured/hopinto.do?context=S&query=IDE.XRN=294860&database=RX&origin= Universidade_Nova_de_Lisboa &ln=
295168	N#CC1=C(N(N=C1C1=CC=CC=C1)C1=CC=CC=C1)C1=CC=CC=C1	https://www.reaxys.com/reaxys/secured/hopinto.do?context=S&query=IDE.XRN=295168&database=RX&origin= Universidade_Nova_de_Lisboa &ln=
295533	NC1=NC2=C(N=CN2CC2=CC=C(Cl)C=C2)C(=O)N1	https://www.reaxys.com/reaxys/secured/hopinto.do?context=S&query=IDE.XRN=295533&database=RX&origin= Universidade_Nova_de_Lisboa &ln=
295742	COC1=CC=C(C=C1)C1=CC(=O)C2=C(O)C=C(OC)C=C2O1	https://www.reaxys.com/reaxys/secured/hopinto.do?context=S&query=IDE.XRN=295742&database=RX&origin= Universidade_Nova_de_Lisboa &ln=
296245	C1=CC=C(C=C1)N1N=C(C2=C1N=C1C=CC=CC1=N2)C1=CC=CC=C1	https://www.reaxys.com/reaxys/secured/hopinto.do?context=S&query=IDE.XRN=296245&database=RX&origin= Universidade_Nova_de_Lisboa &ln=
296452	COC1=CC(OC)=C(C=C1)C1CC(=O)C2=CC=CC=C2O1	https://www.reaxys.com/reaxys/secured/hopinto.do?context=S&query=IDE.XRN=296452&database=RX&origin= Universidade_Nova_de_Lisboa &ln=
297473	COC1=CC(OC)=C(C=C1)C1=NC2=CC=CC=C2C(=O)N1	https://www.reaxys.com/reaxys/secured/hopinto.do?context=S&query=IDE.XRN=297473&database=RX&origin= Universidade_Nova_de_Lisboa &ln=
298125	O=C(CCN1CCN(CCC(=O)C2=CC=CC=C2)CC1)C1=CC=CC=C1	https://www.reaxys.com/reaxys/secured/hopinto.do?context=S&query=IDE.XRN=298125&database=RX&origin= Universidade_Nova_de_Lisboa &ln=
298298	CN1CCC(CC1)OC(=O)C(O)(C1=CC=CC=C1)C1=CC=CC=C1	https://www.reaxys.com/reaxys/secured/hopinto.do?context=S&query=IDE.XRN=298298&database=RX&origin= Universidade_Nova_de_Lisboa &ln=
298611	CCOC(=O)C1=C(C)NC(NC1C1=CC=CC=C1)C1=CC=CC=C1	https://www.reaxys.com/reaxys/secured/hopinto.do?context=S&query=IDE.XRN=298611&database=RX&origin= Universidade_Nova_de_Lisboa &ln=
298793	NC1=NC2=C(C(N)=N1)C(=CC(=N2)C1=CC=CC=C1)C1=CC=CC=C1	https://www.reaxys.com/reaxys/secured/hopinto.do?context=S&query=IDE.XRN=298793&database=RX&origin= Universidade_Nova_de_Lisboa &ln=
299016	COC1=C(OC)C=C2C(C=CC3=C2C2=C(OCO2)C=C3C=C)=C1	https://www.reaxys.com/reaxys/secured/hopinto.do?context=S&query=IDE.XRN=299016&database=RX&origin= Universidade_Nova_de_Lisboa &ln=
299026	CC(C)(C1=CC=C(OCC2CO2)C=C1)C1=CC=C(OCC2CO2)C=C1	https://www.reaxys.com/reaxys/secured/hopinto.do?context=S&query=IDE.XRN=299026&database=RX&origin= Universidade_Nova_de_Lisboa &ln=
299363	OC1=CC=C(C=C1)C1=COC2=CC(O)=C(O)C(O)=C2C1=O	https://www.reaxys.com/reaxys/secured/hopinto.do?context=S&query=IDE.XRN=299363&database=RX&origin= Universidade_Nova_de_Lisboa &ln=
299569	OC1=CC(O)=C(C=C1)C1=COC2=CC(O)=CC(O)=C2C1=O	https://www.reaxys.com/reaxys/secured/hopinto.do?context=S&query=IDE.XRN=299569&database=RX&origin= Universidade_Nova_de_Lisboa &ln=
299836	C1CC(=NN1C1=CC=C(C=C1)\N=N\C1=CC=CC=C1)C1=CC=CC=C1	https://www.reaxys.com/reaxys/secured/hopinto.do?context=S&query=IDE.XRN=299836&database=RX&origin= Universidade_Nova_de_Lisboa &ln=
299854	COC1=C(C)C(OC)=C2C(=O)CC(OC2=C1)C1=CC=CC=C1	https://www.reaxys.com/reaxys/secured/hopinto.do?context=S&query=IDE.XRN=299854&database=RX&origin= Universidade_Nova_de_Lisboa &ln=
300119	CC(=O)CC(C)(C1=CNC2=CC=CC=C12)C1=CNC2=CC=CC=C12	https://www.reaxys.com/reaxys/secured/hopinto.do?context=S&query=IDE.XRN=300119&database=RX&origin= Universidade_Nova_de_Lisboa &ln=
300530	O=C1N(C2=CC=CC=C2)C(SCC2=CC=CC=C2)=NC2=CC=CC=C12	https://www.reaxys.com/reaxys/secured/hopinto.do?context=S&query=IDE.XRN=300530&database=RX&origin= Universidade_Nova_de_Lisboa &ln=
300644	NC1=NC2=C(N=C(C3=CC=CC=C3)C(=N2)C2=CC=CC=C2)C(N)=N1	https://www.reaxys.com/reaxys/secured/hopinto.do?context=S&query=IDE.XRN=300644&database=RX&origin= Universidade_Nova_de_Lisboa &ln=
300791	COC1=C(OC)C(OC)=C2C(=O)CC(OC2=C1)C1=CC=CC=C1	https://www.reaxys.com/reaxys/secured/hopinto.do?context=S&query=IDE.XRN=300791&database=RX&origin= Universidade_Nova_de_Lisboa &ln=
301249	N(N1C(=NC2=CC=C3C=CC=CC3=C12)C1=CC=CC=C1)C1=CC=CC=C1	https://www.reaxys.com/reaxys/secured/hopinto.do?context=S&query=IDE.XRN=301249&database=RX&origin= Universidade_Nova_de_Lisboa &ln=
301893	CCN1C(=S)S\C(C1=O)=C1\N(C)C2=CC=CC=C2N1C	https://www.reaxys.com/reaxys/secured/hopinto.do?context=S&query=IDE.XRN=301893&database=RX&origin= Universidade_Nova_de_Lisboa &ln=
301927	CC(=O)NC1=NC2=C(N=C(COC(C)=O)C=N2)C(=O)N1	https://www.reaxys.com/reaxys/secured/hopinto.do?context=S&query=IDE.XRN=301927&database=RX&origin= Universidade_Nova_de_Lisboa &ln=
302578	C1OC2=C(O1)C=C(C=C2)C(SC1=CC=CC=C1)SC1=CC=CC=C1	https://www.reaxys.com/reaxys/secured/hopinto.do?context=S&query=IDE.XRN=302578&database=RX&origin= Universidade_Nova_de_Lisboa &ln=
303029	COC1=C2OC3=C(C(=O)C2=C(O)C=C1)C(O)=CC(O)=C3	https://www.reaxys.com/reaxys/secured/hopinto.do?context=S&query=IDE.XRN=303029&database=RX&origin= Universidade_Nova_de_Lisboa &ln=
303047	COC1=C2C(=O)CC(OC2=CC(O)=C1)C1=CC=C(O)C=C1	https://www.reaxys.com/reaxys/secured/hopinto.do?context=S&query=IDE.XRN=303047&database=RX&origin= Universidade_Nova_de_Lisboa &ln=
303166	OC(=O)C1=NN(C(=C1C(O)=O)C1=CC=CC=C1)C1=CC=CC=C1	https://www.reaxys.com/reaxys/secured/hopinto.do?context=S&query=IDE.XRN=303166&database=RX&origin= Universidade_Nova_de_Lisboa &ln=
303463	CCOC(=O)C1=C(C)N=C(C)C(C(=O)OCC)=C1C1=CC=NC=C1	https://www.reaxys.com/reaxys/secured/hopinto.do?context=S&query=IDE.XRN=303463&database=RX&origin= Universidade_Nova_de_Lisboa &ln=
303502	COC1=CC2=CC=C3C(CCN(C)C)=CC4=C(OCO4)C3=C2C=C1	https://www.reaxys.com/reaxys/secured/hopinto.do?context=S&query=IDE.XRN=303502&database=RX&origin= Universidade_Nova_de_Lisboa &ln=
304130	CC(=O)OC1=C(C)C(C)=C2OC(C)(CCC(O)=O)CCC2=C1C	https://www.reaxys.com/reaxys/secured/hopinto.do?context=S&query=IDE.XRN=304130&database=RX&origin= Universidade_Nova_de_Lisboa &ln=
304400	OC1=CC=C(C=C1)C1=CC(=O)C2=C(O)C=C(O)C(O)=C2O1	https://www.reaxys.com/reaxys/secured/hopinto.do?context=S&query=IDE.XRN=304400&database=RX&origin= Universidade_Nova_de_Lisboa &ln=
304401	OC1=CC=C(C=C1)C1=C(O)C(=O)C2=C(O)C=C(O)C=C2O1	https://www.reaxys.com/reaxys/secured/hopinto.do?context=S&query=IDE.XRN=304401&database=RX&origin= Universidade_Nova_de_Lisboa &ln=
304947	COC1=C(OC)C(OC)=C2C(OC(=O)C=C2C2=CC=CC=C2)=C1	https://www.reaxys.com/reaxys/secured/hopinto.do?context=S&query=IDE.XRN=304947&database=RX&origin= Universidade_Nova_de_Lisboa &ln=
305044	COC1=CC=C(C=C1)C1=CC(=O)OC2=CC(OC)=CC(OC)=C12	https://www.reaxys.com/reaxys/secured/hopinto.do?context=S&query=IDE.XRN=305044&database=RX&origin= Universidade_Nova_de_Lisboa &ln=
305089	COC1=CC=C(C=C1)\C=C1\OC2=CC(OC)=CC(OC)=C2C1=O	https://www.reaxys.com/reaxys/secured/hopinto.do?context=S&query=IDE.XRN=305089&database=RX&origin= Universidade_Nova_de_Lisboa &ln=
305254	COC1=C2OC=C(C(=O)C2=C(O)C=C1O)C1=CC=C(O)C=C1	https://www.reaxys.com/reaxys/secured/hopinto.do?context=S&query=IDE.XRN=305254&database=RX&origin= Universidade_Nova_de_Lisboa &ln=
305374	COC1=C(OC2=CC(O)=CC(O)=C2C1=O)C1=CC=C(O)C=C1	https://www.reaxys.com/reaxys/secured/hopinto.do?context=S&query=IDE.XRN=305374&database=RX&origin= Universidade_Nova_de_Lisboa &ln=
305378	COC1=CC=C(C=C1)C1=C(O)C(=O)C2=C(O)C=C(O)C=C2O1	https://www.reaxys.com/reaxys/secured/hopinto.do?context=S&query=IDE.XRN=305378&database=RX&origin= Universidade_Nova_de_Lisboa &ln=
305491	COC1=CC=C(C=C1)C1=CC(=O)C2=C(O)C=C(O)C(O)=C2O1	https://www.reaxys.com/reaxys/secured/hopinto.do?context=S&query=IDE.XRN=305491&database=RX&origin= Universidade_Nova_de_Lisboa &ln=
305601	COC1=C(O)C=C2OC=C(C(=O)C2=C1O)C1=CC=C(O)C=C1	https://www.reaxys.com/reaxys/secured/hopinto.do?context=S&query=IDE.XRN=305601&database=RX&origin= Universidade_Nova_de_Lisboa &ln=
305759	COC(=O)C1=C(O)C=CC2=C1C(=O)C1=C(O)C=C(C)C=C1O2	https://www.reaxys.com/reaxys/secured/hopinto.do?context=S&query=IDE.XRN=305759&database=RX&origin= Universidade_Nova_de_Lisboa &ln=
306131	C1=CC=C(C=C1)C1=CC=C(C=C1)C(C1=CC=CC=C1)(C1=CC=CC=C1)C1=CC=CN=C1	https://www.reaxys.com/reaxys/secured/hopinto.do?context=S&query=IDE.XRN=306131&database=RX&origin= Universidade_Nova_de_Lisboa &ln=
306477	COC1=CC(OC)=C(C=C1)C(=O)\C=C\C1=CC=C2OCOC2=C1	https://www.reaxys.com/reaxys/secured/hopinto.do?context=S&query=IDE.XRN=306477&database=RX&origin= Universidade_Nova_de_Lisboa &ln=
307071	ClC1=CC=C(C=C1)C1CC(=NN1C1=CC=CC=C1)C1=CC=C(Cl)C=C1	https://www.reaxys.com/reaxys/secured/hopinto.do?context=S&query=IDE.XRN=307071&database=RX&origin= Universidade_Nova_de_Lisboa &ln=
307117	ClC1=CC=C(C=C1)N1N=C(CC1C1=CC=CC=C1)C1=CC=C(Cl)C=C1	https://www.reaxys.com/reaxys/secured/hopinto.do?context=S&query=IDE.XRN=307117&database=RX&origin= Universidade_Nova_de_Lisboa &ln=
307251	COC1=CC(OC)=C(C=C1)C1NC(=O)C2=CC=CC=C2N1	https://www.reaxys.com/reaxys/secured/hopinto.do?context=S&query=IDE.XRN=307251&database=RX&origin= Universidade_Nova_de_Lisboa &ln=
307635	BrC1=CC=C(C=C1)C1CC(=NN1C1=CC=CC=C1)C1=CC=C(Br)C=C1	https://www.reaxys.com/reaxys/secured/hopinto.do?context=S&query=IDE.XRN=307635&database=RX&origin= Universidade_Nova_de_Lisboa &ln=
307943	CN(C)C1=CC=C(C=C1)C1CC(=NN1C1=CC=CC=C1)C1=CC=CC=C1	https://www.reaxys.com/reaxys/secured/hopinto.do?context=S&query=IDE.XRN=307943&database=RX&origin= Universidade_Nova_de_Lisboa &ln=
309245	COC1=C(O)C=CC(CC2COCC2CC2=CC(OC)=C(O)C=C2)=C1	https://www.reaxys.com/reaxys/secured/hopinto.do?context=S&query=IDE.XRN=309245&database=RX&origin= Universidade_Nova_de_Lisboa &ln=
309318	COC(=O)C1=C(C(=O)OC)C(C(=O)OC)=C2C=CN(C)C2=C1	https://www.reaxys.com/reaxys/secured/hopinto.do?context=S&query=IDE.XRN=309318&database=RX&origin= Universidade_Nova_de_Lisboa &ln=
309385	CCOC(=O)C1=C(C)N=C(C)C2=C1C1=CC=CC=C1N(O)C2=O	https://www.reaxys.com/reaxys/secured/hopinto.do?context=S&query=IDE.XRN=309385&database=RX&origin= Universidade_Nova_de_Lisboa &ln=
309541	COC1=CC=C2C=CC3=C(C4=C(OCO4)C=C3C=C)C2=C1OC	https://www.reaxys.com/reaxys/secured/hopinto.do?context=S&query=IDE.XRN=309541&database=RX&origin= Universidade_Nova_de_Lisboa &ln=
309850	COC1=C(O)C=C(C=C1)C1CC(=O)C2=C(O)C=C(O)C=C2O1	https://www.reaxys.com/reaxys/secured/hopinto.do?context=S&query=IDE.XRN=309850&database=RX&origin= Universidade_Nova_de_Lisboa &ln=
309918	COC1=CC(O)=C2C(=O)C=C(OC2=C1)C1=C(OC)C=CC=C1	https://www.reaxys.com/reaxys/secured/hopinto.do?context=S&query=IDE.XRN=309918&database=RX&origin= Universidade_Nova_de_Lisboa &ln=
311186	ClC1=CC=C(C=C1)C1CC(=NN1C1=CC=C(Cl)C=C1)C1=CC=CC=C1	https://www.reaxys.com/reaxys/secured/hopinto.do?context=S&query=IDE.XRN=311186&database=RX&origin= Universidade_Nova_de_Lisboa &ln=
311345	COC1=CC(OC)=C2C(=O)C=C(OC2=C1OC)C1=CC=CC=C1	https://www.reaxys.com/reaxys/secured/hopinto.do?context=S&query=IDE.XRN=311345&database=RX&origin= Universidade_Nova_de_Lisboa &ln=
311969	COC1=C(OC)C(O)=C2C(=O)CC(OC2=C1)C1=CC=CC=C1	https://www.reaxys.com/reaxys/secured/hopinto.do?context=S&query=IDE.XRN=311969&database=RX&origin= Universidade_Nova_de_Lisboa &ln=
311991	COC1=CC(=CC(OC)=C1OC)C1=CC(=O)C2=CC=CC=C2O1	https://www.reaxys.com/reaxys/secured/hopinto.do?context=S&query=IDE.XRN=311991&database=RX&origin= Universidade_Nova_de_Lisboa &ln=
312798	CCN(CC)C1=CC(C)=C(C=C1)\N=C1C(=O)N(N=C\1C)C1=CC=CC=C1	https://www.reaxys.com/reaxys/secured/hopinto.do?context=S&query=IDE.XRN=312798&database=RX&origin= Universidade_Nova_de_Lisboa &ln=
312802	CN1C2=C(N(CC(=O)C3=CC=CC=C3)C=N2)C(=O)N(C)C1=O	https://www.reaxys.com/reaxys/secured/hopinto.do?context=S&query=IDE.XRN=312802&database=RX&origin= Universidade_Nova_de_Lisboa &ln=
312930	COC1=CC=C(CC2=NC=CC3=CC(OC)=C(OC)C=C23)C=C1OC	https://www.reaxys.com/reaxys/secured/hopinto.do?context=S&query=IDE.XRN=312930&database=RX&origin= Universidade_Nova_de_Lisboa &ln=
312954	COC1=CC2=C(C=CC(C)(C)O2)C2=C1C(=O)C1=CC=CC=C1N2C	https://www.reaxys.com/reaxys/secured/hopinto.do?context=S&query=IDE.XRN=312954&database=RX&origin= Universidade_Nova_de_Lisboa &ln=
313002	C1C(=NN(C2=CC=CC=C2)C1(C1=CC=CC=C1)C1=CC=CC=C1)C1=CC=CC=C1	https://www.reaxys.com/reaxys/secured/hopinto.do?context=S&query=IDE.XRN=313002&database=RX&origin= Universidade_Nova_de_Lisboa &ln=
313581	COC1=CC2=C(C(=O)C3=C(O)C=CC(OC)=C3O2)C(O)=C1	https://www.reaxys.com/reaxys/secured/hopinto.do?context=S&query=IDE.XRN=313581&database=RX&origin= Universidade_Nova_de_Lisboa &ln=
313764	OC1=C(O)C(O)=C2C(=O)C(O)=C(OC2=C1O)C1=CC=CC=C1	https://www.reaxys.com/reaxys/secured/hopinto.do?context=S&query=IDE.XRN=313764&database=RX&origin= Universidade_Nova_de_Lisboa &ln=
314246	COC1C(=O)OC(C)C2=C1C1=C(OC(C)(C)CC1)C(O)=C2O	https://www.reaxys.com/reaxys/secured/hopinto.do?context=S&query=IDE.XRN=314246&database=RX&origin= Universidade_Nova_de_Lisboa &ln=
314813	COC1=CC(OC)=C(C=C1)C1=CC(=O)C2=CC=C(OC)C=C2O1	https://www.reaxys.com/reaxys/secured/hopinto.do?context=S&query=IDE.XRN=314813&database=RX&origin= Universidade_Nova_de_Lisboa &ln=
314944	COC(=O)C1=CC(OC)=CC2=C1C(=O)C1=C(O)C=C(C)C=C1O2	https://www.reaxys.com/reaxys/secured/hopinto.do?context=S&query=IDE.XRN=314944&database=RX&origin= Universidade_Nova_de_Lisboa &ln=
315101	COC1=C(OC)C2=C(C=CC3=CC4=C(OCO4)C=C23)C(CCN(C)C)=C1	https://www.reaxys.com/reaxys/secured/hopinto.do?context=S&query=IDE.XRN=315101&database=RX&origin= Universidade_Nova_de_Lisboa &ln=
315341	COC1=CC=C(C=C1)C1=CC(=O)C2=C(O)C(OC)=C(O)C=C2O1	https://www.reaxys.com/reaxys/secured/hopinto.do?context=S&query=IDE.XRN=315341&database=RX&origin= Universidade_Nova_de_Lisboa &ln=
315400	CC1=CC=C(NN2C(=NC3=CC=C4C=CC=CC4=C23)C2=CC=CC=C2)C=C1	https://www.reaxys.com/reaxys/secured/hopinto.do?context=S&query=IDE.XRN=315400&database=RX&origin= Universidade_Nova_de_Lisboa &ln=
315418	COC1=CC=C(C=C1)C1=COC2=CC(O)=C(OC)C(O)=C2C1=O	https://www.reaxys.com/reaxys/secured/hopinto.do?context=S&query=IDE.XRN=315418&database=RX&origin= Universidade_Nova_de_Lisboa &ln=
315646	COC1=CC2=C(C(=O)C3=C(OC)C=CC(OC)=C3O2)C(O)=C1	https://www.reaxys.com/reaxys/secured/hopinto.do?context=S&query=IDE.XRN=315646&database=RX&origin= Universidade_Nova_de_Lisboa &ln=
315771	CN1C2=C(N(CC3=CC=CC=C3)C(Cl)=N2)C(=O)N(C)C1=O	https://www.reaxys.com/reaxys/secured/hopinto.do?context=S&query=IDE.XRN=315771&database=RX&origin= Universidade_Nova_de_Lisboa &ln=
315904	COC1=C(O)C(O)=C2C(=O)C(=COC2=C1)C1=CC=C(O)C=C1	https://www.reaxys.com/reaxys/secured/hopinto.do?context=S&query=IDE.XRN=315904&database=RX&origin= Universidade_Nova_de_Lisboa &ln=
316397	CC(=O)N1C=C(\C=C2\N=C(OC2=O)C2=CC=CC=C2)C2=CC=CC=C12	https://www.reaxys.com/reaxys/secured/hopinto.do?context=S&query=IDE.XRN=316397&database=RX&origin= Universidade_Nova_de_Lisboa &ln=
316854	COC1=CC=C(CC2(O)OC3=CC(OC)=CC(OC)=C3C2=O)C=C1	https://www.reaxys.com/reaxys/secured/hopinto.do?context=S&query=IDE.XRN=316854&database=RX&origin= Universidade_Nova_de_Lisboa &ln=
316855	COC1=CC(O)=C2C(=O)C3=C(OC2=C1)C=CC(OC)=C3OC	https://www.reaxys.com/reaxys/secured/hopinto.do?context=S&query=IDE.XRN=316855&database=RX&origin= Universidade_Nova_de_Lisboa &ln=
317047	COC(=O)C1=C(N)C(=O)C=C2OC3=CC=CC(CO)=C3N=C12	https://www.reaxys.com/reaxys/secured/hopinto.do?context=S&query=IDE.XRN=317047&database=RX&origin= Universidade_Nova_de_Lisboa &ln=
317313	OC1=CC(O)=C2C(=O)C(O)=C(OC2=C1)C1=CC=C(O)C(O)=C1	https://www.reaxys.com/reaxys/secured/hopinto.do?context=S&query=IDE.XRN=317313&database=RX&origin= Universidade_Nova_de_Lisboa &ln=
318035	C1OC2=C(O1)C=C1C(CC(N=C1C1=CC=CC=C1)C1=CC=CC=C1)=C2	https://www.reaxys.com/reaxys/secured/hopinto.do?context=S&query=IDE.XRN=318035&database=RX&origin= Universidade_Nova_de_Lisboa &ln=
318553	COC1=CC=C(C=C1)C1COC2=CC(OC)=CC(OC)=C2C1=O	https://www.reaxys.com/reaxys/secured/hopinto.do?context=S&query=IDE.XRN=318553&database=RX&origin= Universidade_Nova_de_Lisboa &ln=
318730	CC(=O)OC1=CC2=C(C3=C(C)C=C(OC(C)=O)C=C3O2)C(C)=C1	https://www.reaxys.com/reaxys/secured/hopinto.do?context=S&query=IDE.XRN=318730&database=RX&origin= Universidade_Nova_de_Lisboa &ln=
318977	COC1=CC=C(C=C1)C1=CC(=O)C2=C(OC)C=C(OC)C=C2O1	https://www.reaxys.com/reaxys/secured/hopinto.do?context=S&query=IDE.XRN=318977&database=RX&origin= Universidade_Nova_de_Lisboa &ln=
319253	COC1=CC=C(C=C1)C1=CC2=C(OC)C=C(OC)C=C2OC1=O	https://www.reaxys.com/reaxys/secured/hopinto.do?context=S&query=IDE.XRN=319253&database=RX&origin= Universidade_Nova_de_Lisboa &ln=
319562	OC1=CC(O)=C2C(=O)C(=C(OC2=C1)\C=C\C1=CC=CC=C1)C1=CC=CC=C1	https://www.reaxys.com/reaxys/secured/hopinto.do?context=S&query=IDE.XRN=319562&database=RX&origin= Universidade_Nova_de_Lisboa &ln=
319570	COC1=CC2=C3C(CC4=CC(O)=C(OC)C=C4C3=C1O)N(C)CC2	https://www.reaxys.com/reaxys/secured/hopinto.do?context=S&query=IDE.XRN=319570&database=RX&origin= Universidade_Nova_de_Lisboa &ln=
319669	COC1=CC(OC)=C(C=C1)C1=C(O)C2=CC=C(OC)C=C2OC1=O	https://www.reaxys.com/reaxys/secured/hopinto.do?context=S&query=IDE.XRN=319669&database=RX&origin= Universidade_Nova_de_Lisboa &ln=
320080	COC1=C(OC)C=C(C=C1)C1=COC2=CC(OC)=C(OC)C=C2C1=O	https://www.reaxys.com/reaxys/secured/hopinto.do?context=S&query=IDE.XRN=320080&database=RX&origin= Universidade_Nova_de_Lisboa &ln=
320760	COC1=C(OC)C=C(C=C1)C1=CC(=O)C2=C(OC)C=C(O)C=C2O1	https://www.reaxys.com/reaxys/secured/hopinto.do?context=S&query=IDE.XRN=320760&database=RX&origin= Universidade_Nova_de_Lisboa &ln=
321409	O(C1=CC=CC=C1)C1=CC(OC2=CC=CC=C2)=NC(OC2=CC=CC=C2)=N1	https://www.reaxys.com/reaxys/secured/hopinto.do?context=S&query=IDE.XRN=321409&database=RX&origin= Universidade_Nova_de_Lisboa &ln=
321860	COC1=C(OC)C2=C(C=C1)C1=CC=C3C=C4OCOC4=CC3=C1N=C2	https://www.reaxys.com/reaxys/secured/hopinto.do?context=S&query=IDE.XRN=321860&database=RX&origin= Universidade_Nova_de_Lisboa &ln=
322557	COC1=C(OC)C(O)=C2C(=O)C=C(OC2=C1O)C1=CC=CC=C1	https://www.reaxys.com/reaxys/secured/hopinto.do?context=S&query=IDE.XRN=322557&database=RX&origin= Universidade_Nova_de_Lisboa &ln=
322590	COC1=CC(=CC(OC)=C1O)C1=CC(=O)C2=C(O)C=C(O)C=C2O1	https://www.reaxys.com/reaxys/secured/hopinto.do?context=S&query=IDE.XRN=322590&database=RX&origin= Universidade_Nova_de_Lisboa &ln=
322766	CC1=CC2=C(CO1)C(=O)C1=C(C(O)=O)C(O)=C(O)C=C1O2	https://www.reaxys.com/reaxys/secured/hopinto.do?context=S&query=IDE.XRN=322766&database=RX&origin= Universidade_Nova_de_Lisboa &ln=
322779	CN1C2=C(N(CC(O)C3=CC=CC=C3)C=N2)C(=O)N(C)C1=O	https://www.reaxys.com/reaxys/secured/hopinto.do?context=S&query=IDE.XRN=322779&database=RX&origin= Universidade_Nova_de_Lisboa &ln=
323010	COC(=O)C1=C(OC)C=CC2=C1C(=O)C1=C(OC)C=C(C)C=C1O2	https://www.reaxys.com/reaxys/secured/hopinto.do?context=S&query=IDE.XRN=323010&database=RX&origin= Universidade_Nova_de_Lisboa &ln=
323046	CCCCC1(O)C(=O)N(N(C1=O)C1=CC=CC=C1)C1=CC=CC=C1	https://www.reaxys.com/reaxys/secured/hopinto.do?context=S&query=IDE.XRN=323046&database=RX&origin= Universidade_Nova_de_Lisboa &ln=
323210	COC1=CC(O)=C2C(=O)C=C(OC2=C1)C1=CC(OC)=C(OC)C=C1	https://www.reaxys.com/reaxys/secured/hopinto.do?context=S&query=IDE.XRN=323210&database=RX&origin= Universidade_Nova_de_Lisboa &ln=
323595	CCOC(=O)C1=C(NC(=S)NC)N=C(CC2=CC=CC=C2)N1C	https://www.reaxys.com/reaxys/secured/hopinto.do?context=S&query=IDE.XRN=323595&database=RX&origin= Universidade_Nova_de_Lisboa &ln=
323718	COC1=C(OC)C(O)=C(C=C1)C(=O)\C=C\C1=CC=C2OCOC2=C1	https://www.reaxys.com/reaxys/secured/hopinto.do?context=S&query=IDE.XRN=323718&database=RX&origin= Universidade_Nova_de_Lisboa &ln=
323906	COC1=C(OC)C=C2C(CC3N(C)CCC4=C3C2=C(O)C(O)=C4)=C1	https://www.reaxys.com/reaxys/secured/hopinto.do?context=S&query=IDE.XRN=323906&database=RX&origin= Universidade_Nova_de_Lisboa &ln=
324074	COC1=C(O)C(OC)=C2C(=O)C=C(OC2=C1OC)C1=CC=CC=C1	https://www.reaxys.com/reaxys/secured/hopinto.do?context=S&query=IDE.XRN=324074&database=RX&origin= Universidade_Nova_de_Lisboa &ln=
324450	COC1=CC(OC)=C2C(=O)C=C(OC2=C1)C1=C(OC)C=CC=C1	https://www.reaxys.com/reaxys/secured/hopinto.do?context=S&query=IDE.XRN=324450&database=RX&origin= Universidade_Nova_de_Lisboa &ln=
324509	COC1=C(OC2=CC(O)=CC(O)=C2C1=O)C1=CC(O)=C(O)C=C1	https://www.reaxys.com/reaxys/secured/hopinto.do?context=S&query=IDE.XRN=324509&database=RX&origin= Universidade_Nova_de_Lisboa &ln=
324530	CC1(C)CC(=O)C2=C(C1)OC1=C(C2C2=CC=CC=C2)C(=O)CC(C)(C)C1	https://www.reaxys.com/reaxys/secured/hopinto.do?context=S&query=IDE.XRN=324530&database=RX&origin= Universidade_Nova_de_Lisboa &ln=
324639	COC1=C(OC)C2=C3C4=C(OCO4)C=C(CCN(C)C)C3=CC=C2C=C1	https://www.reaxys.com/reaxys/secured/hopinto.do?context=S&query=IDE.XRN=324639&database=RX&origin= Universidade_Nova_de_Lisboa &ln=
324993	COC1=C(O)C=C(C=C1)C1=C(O)C(=O)C2=C(O)C=C(O)C=C2O1	https://www.reaxys.com/reaxys/secured/hopinto.do?context=S&query=IDE.XRN=324993&database=RX&origin= Universidade_Nova_de_Lisboa &ln=
325386	COC1=C(O)C=C(C=C1)C1OC2=CC(O)=CC(O)=C2C(=O)C1O	https://www.reaxys.com/reaxys/secured/hopinto.do?context=S&query=IDE.XRN=325386&database=RX&origin= Universidade_Nova_de_Lisboa &ln=
325732	COC1=C2C(=O)CC(OC2=C(C\C=C(/C)C)C(O)=C1)C1=CC=C(O)C=C1	https://www.reaxys.com/reaxys/secured/hopinto.do?context=S&query=IDE.XRN=325732&database=RX&origin= Universidade_Nova_de_Lisboa &ln=
326650	CCC1=C(C)/C(NC1=O)=C\C1=C(C)C(CCC(=O)OC)=CN1	https://www.reaxys.com/reaxys/secured/hopinto.do?context=S&query=IDE.XRN=326650&database=RX&origin= Universidade_Nova_de_Lisboa &ln=
326709	O=C1CC(=O)N(C2CCCCC2)S(=O)(=O)N1C1CCCCC1	https://www.reaxys.com/reaxys/secured/hopinto.do?context=S&query=IDE.XRN=326709&database=RX&origin= Universidade_Nova_de_Lisboa &ln=
326791	O(C(C1=CC=CS1)C1=CC=CS1)C(C1=CC=CS1)C1=CC=CS1	https://www.reaxys.com/reaxys/secured/hopinto.do?context=S&query=IDE.XRN=326791&database=RX&origin= Universidade_Nova_de_Lisboa &ln=
326805	COC1=CC(OC)=C(OC)C2=C1C(=O)C1=CC=CC(OC)=C1N2	https://www.reaxys.com/reaxys/secured/hopinto.do?context=S&query=IDE.XRN=326805&database=RX&origin= Universidade_Nova_de_Lisboa &ln=
327044	COC1=CC=C(C=C1)C1=C(O)C(=O)C2=C(O)C=C(OC)C=C2O1	https://www.reaxys.com/reaxys/secured/hopinto.do?context=S&query=IDE.XRN=327044&database=RX&origin= Universidade_Nova_de_Lisboa &ln=
327126	COC1=CC(OC)=C2C(=O)C3=C(OC2=C1)C=CC(OC)=C3OC	https://www.reaxys.com/reaxys/secured/hopinto.do?context=S&query=IDE.XRN=327126&database=RX&origin= Universidade_Nova_de_Lisboa &ln=
327647	COC1=C2C(=O)C(OC)=C(OC2=C(OC)C(O)=C1)C1=CC=CC=C1	https://www.reaxys.com/reaxys/secured/hopinto.do?context=S&query=IDE.XRN=327647&database=RX&origin= Universidade_Nova_de_Lisboa &ln=
328563	COC1=CC2=C(C=C1OC)C(C#N)N(C=C2)C(=O)C1=CC=CC=C1	https://www.reaxys.com/reaxys/secured/hopinto.do?context=S&query=IDE.XRN=328563&database=RX&origin= Universidade_Nova_de_Lisboa &ln=
329565	OC(=O)C1CC(=O)C2=C1C1=C(O)C(O)=C(O)C=C1C(=O)O2	https://www.reaxys.com/reaxys/secured/hopinto.do?context=S&query=IDE.XRN=329565&database=RX&origin= Universidade_Nova_de_Lisboa &ln=
329641	COC1=CC=C(C=C1)C1=COC2=CC(OC)=C(O)C(OC)=C2C1=O	https://www.reaxys.com/reaxys/secured/hopinto.do?context=S&query=IDE.XRN=329641&database=RX&origin= Universidade_Nova_de_Lisboa &ln=
329739	CCOC(=O)C1=NN(C(=C1C1=CC=CC=C1)C1=CC=CC=C1)C1=CC=CC=C1	https://www.reaxys.com/reaxys/secured/hopinto.do?context=S&query=IDE.XRN=329739&database=RX&origin= Universidade_Nova_de_Lisboa &ln=
329961	COC1=CC=C(C=C1)C1=C(O)C2=C(OC)C=C(OC)C=C2OC1=O	https://www.reaxys.com/reaxys/secured/hopinto.do?context=S&query=IDE.XRN=329961&database=RX&origin= Universidade_Nova_de_Lisboa &ln=
330020	CC1=CC(=O)C2=C(O1)C1=C(C(O)=O)C(O)=C(O)C=C1OC2	https://www.reaxys.com/reaxys/secured/hopinto.do?context=S&query=IDE.XRN=330020&database=RX&origin= Universidade_Nova_de_Lisboa &ln=
330340	COC1=CC(OC)=C2C(=O)C=C(OC2=C1)C1=CC(OC)=C(O)C=C1	https://www.reaxys.com/reaxys/secured/hopinto.do?context=S&query=IDE.XRN=330340&database=RX&origin= Universidade_Nova_de_Lisboa &ln=
331029	COC1=CC=C(C=C1)C1CC(=O)C2=C(OC)C(OC)=C(OC)C=C2O1	https://www.reaxys.com/reaxys/secured/hopinto.do?context=S&query=IDE.XRN=331029&database=RX&origin= Universidade_Nova_de_Lisboa &ln=
331317	COC1=CC=C2C(=O)C(=COC2=C1)C1=C(OCC2=CC=CC=C2)C=CC=C1	https://www.reaxys.com/reaxys/secured/hopinto.do?context=S&query=IDE.XRN=331317&database=RX&origin= Universidade_Nova_de_Lisboa &ln=
331612	COC1=CC2=C3C(CC4=CC(OC)=C(OC)C=C4C3=C1O)N(C)CC2	https://www.reaxys.com/reaxys/secured/hopinto.do?context=S&query=IDE.XRN=331612&database=RX&origin= Universidade_Nova_de_Lisboa &ln=
331797	CN1C(=O)N(C)C2=C(N=C(C3=CC=CC=C3)C(=N2)C2=CC=CC=C2)C1=O	https://www.reaxys.com/reaxys/secured/hopinto.do?context=S&query=IDE.XRN=331797&database=RX&origin= Universidade_Nova_de_Lisboa &ln=
332331	OC1=CC(O)=C2C(=O)C(O)=C(OC2=C1)C1=CC(O)=C(O)C(O)=C1	https://www.reaxys.com/reaxys/secured/hopinto.do?context=S&query=IDE.XRN=332331&database=RX&origin= Universidade_Nova_de_Lisboa &ln=
332398	COC1=CC2=C(C3=C(C4=CC(O)=C(O)C=C4O3)C(=O)O2)C(O)=C1	https://www.reaxys.com/reaxys/secured/hopinto.do?context=S&query=IDE.XRN=332398&database=RX&origin= Universidade_Nova_de_Lisboa &ln=
332472	COC1=C(OC)C2=C(C=C1)C1=CC=C3C=C4OCOC4=CC3=C1N(C)C2	https://www.reaxys.com/reaxys/secured/hopinto.do?context=S&query=IDE.XRN=332472&database=RX&origin= Universidade_Nova_de_Lisboa &ln=
332740	COC1=CC(OC)=C(OC)C2=C1NC1=C(OC)C=CC=C1C2=O	https://www.reaxys.com/reaxys/secured/hopinto.do?context=S&query=IDE.XRN=332740&database=RX&origin= Universidade_Nova_de_Lisboa &ln=
332866	CC1=NN(C(OC(=O)C2=CC=CC=C2)=C1C(=O)C1=CC=CC=C1)C1=CC=CC=C1	https://www.reaxys.com/reaxys/secured/hopinto.do?context=S&query=IDE.XRN=332866&database=RX&origin= Universidade_Nova_de_Lisboa &ln=
332978	C(C1=CC=CC=C1)C1=NC(C2=CC=CC=C2)=C(CC2=CC=CC=C2)N=C1C1=CC=CC=C1	https://www.reaxys.com/reaxys/secured/hopinto.do?context=S&query=IDE.XRN=332978&database=RX&origin= Universidade_Nova_de_Lisboa &ln=
333392	COC1=CC(OC)=C2C(=O)C(OC)=C(OC2=C1OC)C1=CC=CC=C1	https://www.reaxys.com/reaxys/secured/hopinto.do?context=S&query=IDE.XRN=333392&database=RX&origin= Universidade_Nova_de_Lisboa &ln=
333580	OC(C1=NC2=C(S1)C=CC=C2)(C1=NC2=C(S1)C=CC=C2)C1=CC=CC=C1	https://www.reaxys.com/reaxys/secured/hopinto.do?context=S&query=IDE.XRN=333580&database=RX&origin= Universidade_Nova_de_Lisboa &ln=
333653	NNC(=O)CN1C(=O)NC(C1=O)(C1=CC=CC=C1)C1=CC=CC=C1	https://www.reaxys.com/reaxys/secured/hopinto.do?context=S&query=IDE.XRN=333653&database=RX&origin= Universidade_Nova_de_Lisboa &ln=
333664	COC1=CC(O)=CC2=C1C(=O)C(O)=C(O2)C1=CC=C(O)C(O)=C1	https://www.reaxys.com/reaxys/secured/hopinto.do?context=S&query=IDE.XRN=333664&database=RX&origin= Universidade_Nova_de_Lisboa &ln=
333689	CN1C(\C=C\C=C2\N(C)C3=CC=CC=C3C2(C)C)C(C)(C)C2=CC=CC=C12	https://www.reaxys.com/reaxys/secured/hopinto.do?context=S&query=IDE.XRN=333689&database=RX&origin= Universidade_Nova_de_Lisboa &ln=
333962	CC1=CC(O)=C2C(OC3=C2C(C)=C(C(O)=O)C(O)=C3)=C1C(O)=O	https://www.reaxys.com/reaxys/secured/hopinto.do?context=S&query=IDE.XRN=333962&database=RX&origin= Universidade_Nova_de_Lisboa &ln=
335808	COC1=CC(OC)=C2C(=O)C=C(OC2=C1)C1=CC=C2OCOC2=C1	https://www.reaxys.com/reaxys/secured/hopinto.do?context=S&query=IDE.XRN=335808&database=RX&origin= Universidade_Nova_de_Lisboa &ln=
335897	COC1=C(O)C=C2OC(=C(O)C(=O)C2=C1O)C1=CC(O)=C(O)C=C1	https://www.reaxys.com/reaxys/secured/hopinto.do?context=S&query=IDE.XRN=335897&database=RX&origin= Universidade_Nova_de_Lisboa &ln=
336037	COC1=CC=C(C=C1)C1=CC(=O)C2=C(OC)C=C(OC)C(OC)=C2O1	https://www.reaxys.com/reaxys/secured/hopinto.do?context=S&query=IDE.XRN=336037&database=RX&origin= Universidade_Nova_de_Lisboa &ln=
336320	COC1=CC(OC)=C2C(=O)C=C(OC2=C1)C1=CC(OC)=C(OC)C=C1	https://www.reaxys.com/reaxys/secured/hopinto.do?context=S&query=IDE.XRN=336320&database=RX&origin= Universidade_Nova_de_Lisboa &ln=
336415	COC1=CC=C2C(=O)C=C(OC2=C1)C1=CC(OC)=C(OC)C(OC)=C1	https://www.reaxys.com/reaxys/secured/hopinto.do?context=S&query=IDE.XRN=336415&database=RX&origin= Universidade_Nova_de_Lisboa &ln=
336565	COC1=C2OC(=CC2=CC(CCCO)=C1)C1=CC=C2OCOC2=C1	https://www.reaxys.com/reaxys/secured/hopinto.do?context=S&query=IDE.XRN=336565&database=RX&origin= Universidade_Nova_de_Lisboa &ln=
337213	COC1=C(OC)C=C(C=C1)C1CC2=CC(OC)=C(OC)C=C2C(C)=N1	https://www.reaxys.com/reaxys/secured/hopinto.do?context=S&query=IDE.XRN=337213&database=RX&origin= Universidade_Nova_de_Lisboa &ln=
337763	COC1=CC=C2C(=O)C(OC)=C(OC2=C1)C1=CC(O)=C(O)C(OC)=C1	https://www.reaxys.com/reaxys/secured/hopinto.do?context=S&query=IDE.XRN=337763&database=RX&origin= Universidade_Nova_de_Lisboa &ln=
337984	CCC1=C(C)/C(NC1=O)=C\C1=C(C)C(CCC(=O)OC)=C(N1)C=O	https://www.reaxys.com/reaxys/secured/hopinto.do?context=S&query=IDE.XRN=337984&database=RX&origin= Universidade_Nova_de_Lisboa &ln=
338215	COC1=CC(O)=C2C(=O)C(O)=C(OC2=C1)C1=CC(O)=C(OC)C=C1	https://www.reaxys.com/reaxys/secured/hopinto.do?context=S&query=IDE.XRN=338215&database=RX&origin= Universidade_Nova_de_Lisboa &ln=
338340	CCC1=C(C)C(OC)=N\C\1=C/C1=C(C)C(CCC(=O)OC)=C(C)N1	https://www.reaxys.com/reaxys/secured/hopinto.do?context=S&query=IDE.XRN=338340&database=RX&origin= Universidade_Nova_de_Lisboa &ln=
338410	N1C=C(C(C2=CNC3=CC=CC=C23)C2=CNC3=CC=CC=C23)C2=CC=CC=C12	https://www.reaxys.com/reaxys/secured/hopinto.do?context=S&query=IDE.XRN=338410&database=RX&origin= Universidade_Nova_de_Lisboa &ln=
339139	O=C(N1N=C(OC1(C1=CC=CC=C1)C1=CC=CC=C1)C1=CC=CC=C1)C1=CC=CC=C1	https://www.reaxys.com/reaxys/secured/hopinto.do?context=S&query=IDE.XRN=339139&database=RX&origin= Universidade_Nova_de_Lisboa &ln=
340443	COC1=CC=C(C=C1)C1=C(OC)C(=O)C2=C(OC)C(O)=C(OC)C=C2O1	https://www.reaxys.com/reaxys/secured/hopinto.do?context=S&query=IDE.XRN=340443&database=RX&origin= Universidade_Nova_de_Lisboa &ln=
340481	OS(=O)(=O)C1=CC=C(C=C1)N1N=C(CC1C1=CC=CC=C1)C1=CC=CC=C1	https://www.reaxys.com/reaxys/secured/hopinto.do?context=S&query=IDE.XRN=340481&database=RX&origin= Universidade_Nova_de_Lisboa &ln=
343626	COC1=CC=C2C3=C(N(C)C(=O)C2=C1OC)C1=C(C=C3)C=C(OC)C(OC)=C1	https://www.reaxys.com/reaxys/secured/hopinto.do?context=S&query=IDE.XRN=343626&database=RX&origin= Universidade_Nova_de_Lisboa &ln=
343680	COC1=C(O)C=CC(=C1)C1=C(OC)C(=O)C2=C(OC)C=C(O)C=C2O1	https://www.reaxys.com/reaxys/secured/hopinto.do?context=S&query=IDE.XRN=343680&database=RX&origin= Universidade_Nova_de_Lisboa &ln=
343685	COC1=C(O)C=C2C(=O)OC3=C4C(=CC(O)=C3OC)C(=O)OC1=C24	https://www.reaxys.com/reaxys/secured/hopinto.do?context=S&query=IDE.XRN=343685&database=RX&origin= Universidade_Nova_de_Lisboa &ln=
343708	COC1=CC=C(C=C1)C1=CC(=O)C2=C(O)C(OC)=C(OC)C(O)=C2O1	https://www.reaxys.com/reaxys/secured/hopinto.do?context=S&query=IDE.XRN=343708&database=RX&origin= Universidade_Nova_de_Lisboa &ln=
343735	COC1=C(O)C2=C3C(=C1)C(=O)OC1=C3C(=CC(OC)=C1O)C(=O)O2	https://www.reaxys.com/reaxys/secured/hopinto.do?context=S&query=IDE.XRN=343735&database=RX&origin= Universidade_Nova_de_Lisboa &ln=
344230	CC1(C)CC(=O)C2=C(C1)OC1=C(C2C2=CC=C(O)C=C2)C(=O)CC(C)(C)C1	https://www.reaxys.com/reaxys/secured/hopinto.do?context=S&query=IDE.XRN=344230&database=RX&origin= Universidade_Nova_de_Lisboa &ln=
344336	COC1=CC(C2=CC(=O)C3=C(OC)C=C(OC)C=C3O2)=C(OC)C=C1	https://www.reaxys.com/reaxys/secured/hopinto.do?context=S&query=IDE.XRN=344336&database=RX&origin= Universidade_Nova_de_Lisboa &ln=
344652	COC1=CC(O)=C2C(=O)C(OC)=C(OC2=C1)C1=CC(O)=C(OC)C=C1	https://www.reaxys.com/reaxys/secured/hopinto.do?context=S&query=IDE.XRN=344652&database=RX&origin= Universidade_Nova_de_Lisboa &ln=
345198	COC1=C(OC)C2=C(C=C1)C1=CC=C3C=C4OCOC4=CC3=C1N(C)C2=O	https://www.reaxys.com/reaxys/secured/hopinto.do?context=S&query=IDE.XRN=345198&database=RX&origin= Universidade_Nova_de_Lisboa &ln=
345213	COC1=CC2=C(C=C1OC)C1=CC=C3C=C4OCOC4=CC3=C1N(C)C2=O	https://www.reaxys.com/reaxys/secured/hopinto.do?context=S&query=IDE.XRN=345213&database=RX&origin= Universidade_Nova_de_Lisboa &ln=
345258	CC1(C)CC(=O)C2=C(C1)OC1=C(C2C2=C(Cl)C=CC=C2)C(=O)CC(C)(C)C1	https://www.reaxys.com/reaxys/secured/hopinto.do?context=S&query=IDE.XRN=345258&database=RX&origin= Universidade_Nova_de_Lisboa &ln=
345260	CC1(C)CC(=O)C2=C(C1)OC1=C(C2C2=CC=CC=C2O)C(=O)CC(C)(C)C1	https://www.reaxys.com/reaxys/secured/hopinto.do?context=S&query=IDE.XRN=345260&database=RX&origin= Universidade_Nova_de_Lisboa &ln=
345322	COC1=C(OC)C=C(CCNC(=O)CCC2=CC=C3OCOC3=C2)C=C1	https://www.reaxys.com/reaxys/secured/hopinto.do?context=S&query=IDE.XRN=345322&database=RX&origin= Universidade_Nova_de_Lisboa &ln=
345407	COC1=CC2=C(C=C1OC)C1=CC3=CC=C(OC)C(OC)=C3C(=O)N1CC2	https://www.reaxys.com/reaxys/secured/hopinto.do?context=S&query=IDE.XRN=345407&database=RX&origin= Universidade_Nova_de_Lisboa &ln=
345748	COC1=C(OC)C=C(C=C1)C1=CC(=O)C2=C(OC)C(OC)=C(OC)C=C2O1	https://www.reaxys.com/reaxys/secured/hopinto.do?context=S&query=IDE.XRN=345748&database=RX&origin= Universidade_Nova_de_Lisboa &ln=
345803	CC1=CC=C(OC2=CC(OC3=CC=C(C)C=C3)=NC(OC3=CC=C(C)C=C3)=N2)C=C1	https://www.reaxys.com/reaxys/secured/hopinto.do?context=S&query=IDE.XRN=345803&database=RX&origin= Universidade_Nova_de_Lisboa &ln=
345936	COC1=CC=C(C=C1)C1=C(OC)C(=O)C2=C(OC)C(OC)=C(OC)C=C2O1	https://www.reaxys.com/reaxys/secured/hopinto.do?context=S&query=IDE.XRN=345936&database=RX&origin= Universidade_Nova_de_Lisboa &ln=
346426	COC1=C(OC)C=C(C=C1)C(C)C1NCCC2=CC(OC)=C(OC)C=C12	https://www.reaxys.com/reaxys/secured/hopinto.do?context=S&query=IDE.XRN=346426&database=RX&origin= Universidade_Nova_de_Lisboa &ln=
346710	COC(=O)C1=C2N=C3C(OC2=C(C)C=C1)=C(C)C(=O)C(N)=C3C(=O)OC	https://www.reaxys.com/reaxys/secured/hopinto.do?context=S&query=IDE.XRN=346710&database=RX&origin= Universidade_Nova_de_Lisboa &ln=
346807	COC1=C2OC(C(CO)C2=CC(\C=C\CO)=C1)C1=CC(OC)=C(O)C=C1	https://www.reaxys.com/reaxys/secured/hopinto.do?context=S&query=IDE.XRN=346807&database=RX&origin= Universidade_Nova_de_Lisboa &ln=
346981	COC1=CC=C(C=C1)C1=C(OC)C(=O)C2=C(O)C(OC)=C(OC)C=C2O1	https://www.reaxys.com/reaxys/secured/hopinto.do?context=S&query=IDE.XRN=346981&database=RX&origin= Universidade_Nova_de_Lisboa &ln=
347196	COC1=CC=C(C=C1)C1=CC(=O)C2=C(OC)C(O)=C(OC)C(OC)=C2O1	https://www.reaxys.com/reaxys/secured/hopinto.do?context=S&query=IDE.XRN=347196&database=RX&origin= Universidade_Nova_de_Lisboa &ln=
347251	CC1C(=O)OC2=C(C(C)=O)C(OC(C)=O)=C(C)C(OC(C)=O)=C12	https://www.reaxys.com/reaxys/secured/hopinto.do?context=S&query=IDE.XRN=347251&database=RX&origin= Universidade_Nova_de_Lisboa &ln=
347799	COC1=CC=C(C=C1OC)C1=CC(=O)C2=C(O)C(OC)=C(OC)C=C2O1	https://www.reaxys.com/reaxys/secured/hopinto.do?context=S&query=IDE.XRN=347799&database=RX&origin= Universidade_Nova_de_Lisboa &ln=
347860	COC1=CC=C(C=C1)C1C2=C(CC(C)(C)CC2=O)OC2=C1C(=O)CC(C)(C)C2	https://www.reaxys.com/reaxys/secured/hopinto.do?context=S&query=IDE.XRN=347860&database=RX&origin= Universidade_Nova_de_Lisboa &ln=
347945	CCOC(=O)CC(=O)CC1=C(C)C2=C(O)C(C)=C(O)C(C(C)=O)=C2O1	https://www.reaxys.com/reaxys/secured/hopinto.do?context=S&query=IDE.XRN=347945&database=RX&origin= Universidade_Nova_de_Lisboa &ln=
348649	COC1=C(OC)C(O)=C2C(=O)C(OC)=C(OC2=C1)C1=CC=C(O)C=C1	https://www.reaxys.com/reaxys/secured/hopinto.do?context=S&query=IDE.XRN=348649&database=RX&origin= Universidade_Nova_de_Lisboa &ln=
349302	COC(=O)C1=C(N)C(=O)C=C2OC3=CC=CC(COC(C)=O)=C3N=C12	https://www.reaxys.com/reaxys/secured/hopinto.do?context=S&query=IDE.XRN=349302&database=RX&origin= Universidade_Nova_de_Lisboa &ln=
350902	COC1=CC(OC)=C2C(=O)C=C(OC2=C1OC)C1=CC(OC)=C(OC)C=C1	https://www.reaxys.com/reaxys/secured/hopinto.do?context=S&query=IDE.XRN=350902&database=RX&origin= Universidade_Nova_de_Lisboa &ln=
351145	COC1=CC(OC)=C2C(=O)C=C(OC2=C1)C1=CC(OC)=C(OC)C(OC)=C1	https://www.reaxys.com/reaxys/secured/hopinto.do?context=S&query=IDE.XRN=351145&database=RX&origin= Universidade_Nova_de_Lisboa &ln=
351695	COC1=CC=C(C=C1)C1=CC(=O)C2=C(OC)C(OC)=C(OC)C(OC)=C2O1	https://www.reaxys.com/reaxys/secured/hopinto.do?context=S&query=IDE.XRN=351695&database=RX&origin= Universidade_Nova_de_Lisboa &ln=
352015	CN(C)C1=CC=C(C=C1)C1C2=C(CC(C)(C)CC2=O)OC2=C1C(=O)CC(C)(C)C2	https://www.reaxys.com/reaxys/secured/hopinto.do?context=S&query=IDE.XRN=352015&database=RX&origin= Universidade_Nova_de_Lisboa &ln=
352166	CN(C)CC1=C2OCOC2=CC=C1CC(=O)C1=C(C=C)C=C2OCOC2=C1	https://www.reaxys.com/reaxys/secured/hopinto.do?context=S&query=IDE.XRN=352166&database=RX&origin= Universidade_Nova_de_Lisboa &ln=
352468	COC1=C(OC)C=C2C(CCC3=CC=C4OCOC4=C3)N(C)CCC2=C1	https://www.reaxys.com/reaxys/secured/hopinto.do?context=S&query=IDE.XRN=352468&database=RX&origin= Universidade_Nova_de_Lisboa &ln=
352643	COC1=C(O)C=C(C=C1)C1OC2=CC(O)=CC(O)=C2C(=O)C1OC(C)=O	https://www.reaxys.com/reaxys/secured/hopinto.do?context=S&query=IDE.XRN=352643&database=RX&origin= Universidade_Nova_de_Lisboa &ln=
353076	COC1=CC(OC)=C2C(O)=C(C(=O)OC2=C1)C1=CC=C2OCOC2=C1	https://www.reaxys.com/reaxys/secured/hopinto.do?context=S&query=IDE.XRN=353076&database=RX&origin= Universidade_Nova_de_Lisboa &ln=
353316	COC1=CC(=CC(OC)=C1OC)C1=C2C(=O)OCC2=CC2=CC3=C(OCO3)C=C12	https://www.reaxys.com/reaxys/secured/hopinto.do?context=S&query=IDE.XRN=353316&database=RX&origin= Universidade_Nova_de_Lisboa &ln=
353533	C(OC1=NC(OCC2=CC=CC=C2)=NC(OCC2=CC=CC=C2)=N1)C1=CC=CC=C1	https://www.reaxys.com/reaxys/secured/hopinto.do?context=S&query=IDE.XRN=353533&database=RX&origin= Universidade_Nova_de_Lisboa &ln=
354612	CC1CC(N(NC2=CC=CC=C2)C2=CC=CC=C2)N(N1C1=CC=CC=C1)C1=CC=CC=C1	https://www.reaxys.com/reaxys/secured/hopinto.do?context=S&query=IDE.XRN=354612&database=RX&origin= Universidade_Nova_de_Lisboa &ln=
354948	COC1=CC2=C(C=C1OC)C(=O)CC1=CC=C3OCOC3=C1CN(C)CC2	https://www.reaxys.com/reaxys/secured/hopinto.do?context=S&query=IDE.XRN=354948&database=RX&origin= Universidade_Nova_de_Lisboa &ln=
354967	COC1=C(O)C=CC(=C1)C1=C(OC)C(=O)C2=C(O)C(OC)=C(OC)C=C2O1	https://www.reaxys.com/reaxys/secured/hopinto.do?context=S&query=IDE.XRN=354967&database=RX&origin= Universidade_Nova_de_Lisboa &ln=
355095	COC1=CC=C(C=C1)C1=C(OC)C(=O)C2=C(O)C(OC)=C(OC)C(O)=C2O1	https://www.reaxys.com/reaxys/secured/hopinto.do?context=S&query=IDE.XRN=355095&database=RX&origin= Universidade_Nova_de_Lisboa &ln=
355358	COC1=CC=C2C(=O)OC3=C4C(C(=O)OC1=C24)=C(CCN(C)C)C=C3OC	https://www.reaxys.com/reaxys/secured/hopinto.do?context=S&query=IDE.XRN=355358&database=RX&origin= Universidade_Nova_de_Lisboa &ln=
355927	N1C2=CC=CC3=CC=CC(N=C1C1=CC=C(C=C1)C1=NC4=C5C(N1)=CC=CC5=CC=C4)=C23	https://www.reaxys.com/reaxys/secured/hopinto.do?context=S&query=IDE.XRN=355927&database=RX&origin= Universidade_Nova_de_Lisboa &ln=
356792	COC1=C(OC)C(OC)=C2OC(C3=CC=C(O)C=C3)=C(OC)C(=O)C2=C1O	https://www.reaxys.com/reaxys/secured/hopinto.do?context=S&query=IDE.XRN=356792&database=RX&origin= Universidade_Nova_de_Lisboa &ln=
357298	COC1N(C)C2=C3C=C4OCOC4=CC3=CC=C2C2=C1C(OC)=C(OC)C=C2	https://www.reaxys.com/reaxys/secured/hopinto.do?context=S&query=IDE.XRN=357298&database=RX&origin= Universidade_Nova_de_Lisboa &ln=
357389	COC1=C(OC)C=C(C=C1)C1=C(O)C(=O)C2=C(OC)C(OC)=C(OC)C=C2O1	https://www.reaxys.com/reaxys/secured/hopinto.do?context=S&query=IDE.XRN=357389&database=RX&origin= Universidade_Nova_de_Lisboa &ln=
357748	COC1=C(OC)C=C2C(OC(=O)C3=C2C(=O)C2=CC=C4OC=CC4=C2O3)=C1	https://www.reaxys.com/reaxys/secured/hopinto.do?context=S&query=IDE.XRN=357748&database=RX&origin= Universidade_Nova_de_Lisboa &ln=
357811	COC1=CC2=C(C=C1OC)C1=C(C)C3=CC=C(OC)C(OC)=C3C(=O)N1CC2	https://www.reaxys.com/reaxys/secured/hopinto.do?context=S&query=IDE.XRN=357811&database=RX&origin= Universidade_Nova_de_Lisboa &ln=
358324	COC1=CC(=CC(OC)=C1OC)C1=CC(=O)C2=C(OC)C(OC)=C(OC)C=C2O1	https://www.reaxys.com/reaxys/secured/hopinto.do?context=S&query=IDE.XRN=358324&database=RX&origin= Universidade_Nova_de_Lisboa &ln=
358798	COC1=C(OC)C=C(C=C1)C1=C(OC)C(=O)C2=C(O)C(OC)=C(OC)C=C2O1	https://www.reaxys.com/reaxys/secured/hopinto.do?context=S&query=IDE.XRN=358798&database=RX&origin= Universidade_Nova_de_Lisboa &ln=
360192	ClC1=CC=C(OC2=CC(OC3=CC=C(Cl)C=C3)=NC(OC3=CC=C(Cl)C=C3)=N2)C=C1	https://www.reaxys.com/reaxys/secured/hopinto.do?context=S&query=IDE.XRN=360192&database=RX&origin= Universidade_Nova_de_Lisboa &ln=
360850	COC1=CC(OC)=C2C(=O)C=C(OC2=C1OC)C1=CC(OC)=C(OC)C(OC)=C1	https://www.reaxys.com/reaxys/secured/hopinto.do?context=S&query=IDE.XRN=360850&database=RX&origin= Universidade_Nova_de_Lisboa &ln=
360887	COC1=C(OC)C=C(C=C1)C1=CC(=O)C2=C(OC)C(OC)=C(OC)C(OC)=C2O1	https://www.reaxys.com/reaxys/secured/hopinto.do?context=S&query=IDE.XRN=360887&database=RX&origin= Universidade_Nova_de_Lisboa &ln=
360927	COC1=C(OC)C=C2C(OCC3=C2C(=O)C2=C(O3)C3=C(OC(C)(C)C=C3)C=C2)=C1	https://www.reaxys.com/reaxys/secured/hopinto.do?context=S&query=IDE.XRN=360927&database=RX&origin= Universidade_Nova_de_Lisboa &ln=
361022	COC1=CC=C(C=C1)C1=C(OC)C(=O)C2=C(OC)C(OC)=C(OC)C(OC)=C2O1	https://www.reaxys.com/reaxys/secured/hopinto.do?context=S&query=IDE.XRN=361022&database=RX&origin= Universidade_Nova_de_Lisboa &ln=
361674	COC1=CC(OC)=C2C(=O)C(O)=C(OC2=C1)C1=CC(OC)=C(OC)C(OC)=C1	https://www.reaxys.com/reaxys/secured/hopinto.do?context=S&query=IDE.XRN=361674&database=RX&origin= Universidade_Nova_de_Lisboa &ln=
361788	COC1=C(C=O)C2=C(C(C)=C1)C(=O)OC1=C(C)C(O)=C(C(O)=O)C(C=O)=C1O2	https://www.reaxys.com/reaxys/secured/hopinto.do?context=S&query=IDE.XRN=361788&database=RX&origin= Universidade_Nova_de_Lisboa &ln=
362234	COC1=CC(=CC(OC)=C1OC)C1=C2C(=O)OCC2=C(O)C2=CC3=C(OCO3)C=C12	https://www.reaxys.com/reaxys/secured/hopinto.do?context=S&query=IDE.XRN=362234&database=RX&origin= Universidade_Nova_de_Lisboa &ln=
362740	COC1=CC=C(C(=O)CC2=C(CCN(C)C)C=C3OCOC3=C2)C(C(O)=O)=C1OC	https://www.reaxys.com/reaxys/secured/hopinto.do?context=S&query=IDE.XRN=362740&database=RX&origin= Universidade_Nova_de_Lisboa &ln=
364520	COC1=CC(=CC(OC)=C1OC)C1=CC(=O)C2=C(O)C(OC)=C(OC)C(O)=C2O1	https://www.reaxys.com/reaxys/secured/hopinto.do?context=S&query=IDE.XRN=364520&database=RX&origin= Universidade_Nova_de_Lisboa &ln=
364536	CC(=O)OC1=CC=C(C=C1)C1=CC2=C(OC(C)=O)C=C(OC(C)=O)C=C2OC1=O	https://www.reaxys.com/reaxys/secured/hopinto.do?context=S&query=IDE.XRN=364536&database=RX&origin= Universidade_Nova_de_Lisboa &ln=
364625	CC(=O)OC1=CC=C(C=C1)C1=CC(=O)OC2=CC(OC(C)=O)=CC(OC(C)=O)=C12	https://www.reaxys.com/reaxys/secured/hopinto.do?context=S&query=IDE.XRN=364625&database=RX&origin= Universidade_Nova_de_Lisboa &ln=
364795	CN1C(NS(=O)(=O)C2=CC=C(N)C=C2)=NC2=C1C(=O)N(C)C(=O)N2C	https://www.reaxys.com/reaxys/secured/hopinto.do?context=S&query=IDE.XRN=364795&database=RX&origin= Universidade_Nova_de_Lisboa &ln=
365138	COC1=CC(=CC(OC)=C1OC)C1=C(OC)C(=O)C2=C(O)C=C(OC)C(OC)=C2O1	https://www.reaxys.com/reaxys/secured/hopinto.do?context=S&query=IDE.XRN=365138&database=RX&origin= Universidade_Nova_de_Lisboa &ln=
365192	COC1=C(OC)C=C(C=C1)C1=C(O)C(=O)C2=C(OC)C(OC)=C(OC)C(OC)=C2O1	https://www.reaxys.com/reaxys/secured/hopinto.do?context=S&query=IDE.XRN=365192&database=RX&origin= Universidade_Nova_de_Lisboa &ln=
365692	COC1=C(OC)C=C2C(OCC3=C2C(=O)C2=C(O3)C3=C(OC(C)(C)C=C3)C=C2O)=C1	https://www.reaxys.com/reaxys/secured/hopinto.do?context=S&query=IDE.XRN=365692&database=RX&origin= Universidade_Nova_de_Lisboa &ln=
365741	COC(=O)C1=C(OC)C(OC)=CC=C1C(=O)CC1=C(CCN(C)C)C=C2OCOC2=C1	https://www.reaxys.com/reaxys/secured/hopinto.do?context=S&query=IDE.XRN=365741&database=RX&origin= Universidade_Nova_de_Lisboa &ln=
365956	CCOC(=O)C1=C(C=CC=C1)C1=C2C=C(Br)C(=O)C(Br)=C2OC2=C(Br)C(O)=C(Br)C=C12	https://www.reaxys.com/reaxys/secured/hopinto.do?context=S&query=IDE.XRN=365956&database=RX&origin= Universidade_Nova_de_Lisboa &ln=
366005	COC(=O)C1=C(C(=O)N2CCC3=CC4=C(OCO4)C=C3C2=O)C(OC)=C(OC)C=C1	https://www.reaxys.com/reaxys/secured/hopinto.do?context=S&query=IDE.XRN=366005&database=RX&origin= Universidade_Nova_de_Lisboa &ln=
366942	CCC1=C2NC(\C=C/2)=C(CC)/C2=N/C(/C=C2)=C(CC)\C2=CC=C(N2)/C(CC)=C2/C=CC\1=N/2	https://www.reaxys.com/reaxys/secured/hopinto.do?context=S&query=IDE.XRN=366942&database=RX&origin= Universidade_Nova_de_Lisboa &ln=
366955	CC(=O)OC1=CC=C2C(=O)C3=C(O)C4=C(OC(C)(C)C=C4)C=C3OC2=C1OC(C)=O	https://www.reaxys.com/reaxys/secured/hopinto.do?context=S&query=IDE.XRN=366955&database=RX&origin= Universidade_Nova_de_Lisboa &ln=
367822	COC1=C(C\C=C(/C)C)C2=C(C=CC(C)(C)O2)C2=C1C(O)=C(C(=O)O2)C1=CC=C(O)C=C1	https://www.reaxys.com/reaxys/secured/hopinto.do?context=S&query=IDE.XRN=367822&database=RX&origin= Universidade_Nova_de_Lisboa &ln=
367885	COC1=CC=C2C(OC(=O)C2=C1OC)C(O)C1=C(CCN(C)C)C=C2OCOC2=C1	https://www.reaxys.com/reaxys/secured/hopinto.do?context=S&query=IDE.XRN=367885&database=RX&origin= Universidade_Nova_de_Lisboa &ln=
368154	COC1=CC(=CC(OC)=C1OC)C1=CC(=O)C2=C(OC)C(OC)=C(OC)C(OC)=C2O1	https://www.reaxys.com/reaxys/secured/hopinto.do?context=S&query=IDE.XRN=368154&database=RX&origin= Universidade_Nova_de_Lisboa &ln=
369945	COC1OC(=O)C2=C1C1=C(OC(=O)C3=C(C)C=C(OC)C(C=O)=C3O1)C(C)=C2OC	https://www.reaxys.com/reaxys/secured/hopinto.do?context=S&query=IDE.XRN=369945&database=RX&origin= Universidade_Nova_de_Lisboa &ln=
370442	COC1=C(OC(C)=O)C=CC(=C1)C1=CC(=O)C2=C(OC(C)=O)C=C(OC(C)=O)C=C2O1	https://www.reaxys.com/reaxys/secured/hopinto.do?context=S&query=IDE.XRN=370442&database=RX&origin= Universidade_Nova_de_Lisboa &ln=
371009	COC1=CC=C(C(=O)CC2=C(CCN(C)C)C=C3OCOC3=C2OC)C(C(O)=O)=C1OC	https://www.reaxys.com/reaxys/secured/hopinto.do?context=S&query=IDE.XRN=371009&database=RX&origin= Universidade_Nova_de_Lisboa &ln=
371088	COC1=CC=C(C=C1)C1=CC(=O)C2=C(O)C=C(O)C(=C2O1)C1=C(OC)C=CC(=C1)C(O)=O	https://www.reaxys.com/reaxys/secured/hopinto.do?context=S&query=IDE.XRN=371088&database=RX&origin= Universidade_Nova_de_Lisboa &ln=
372778	O=C(C(C1=CC=C(S1)C1=CC=C(S1)C(C(=O)C1=CC=CC=C1)C1=CC=CC=C1)C1=CC=CC=C1)C1=CC=CC=C1	https://www.reaxys.com/reaxys/secured/hopinto.do?context=S&query=IDE.XRN=372778&database=RX&origin= Universidade_Nova_de_Lisboa &ln=
372957	COC1=CC=C(C=C1)C1=C(OC)C2=C(OC1=O)C1=C(OC(C)(C)C=C1)C(C\C=C(/C)C)=C2OC	https://www.reaxys.com/reaxys/secured/hopinto.do?context=S&query=IDE.XRN=372957&database=RX&origin= Universidade_Nova_de_Lisboa &ln=
373055	COC(=O)C1=C(OC)C(OC)=CC=C1C(=O)CC1=C(CCN(C)C)C=C2OCOC2=C1OC	https://www.reaxys.com/reaxys/secured/hopinto.do?context=S&query=IDE.XRN=373055&database=RX&origin= Universidade_Nova_de_Lisboa &ln=
373066	COC1=CC(=CC(OC)=C1OC)C1=C(OC)C(=O)C2=C(OC)C(OC)=C(OC)C(OC)=C2O1	https://www.reaxys.com/reaxys/secured/hopinto.do?context=S&query=IDE.XRN=373066&database=RX&origin= Universidade_Nova_de_Lisboa &ln=
374343	CN1C(NS(=O)(=O)C2=CC=C(NC(C)=O)C=C2)=NC2=C1C(=O)N(C)C(=O)N2C	https://www.reaxys.com/reaxys/secured/hopinto.do?context=S&query=IDE.XRN=374343&database=RX&origin= Universidade_Nova_de_Lisboa &ln=
376041	OC1=C(O)C(O)=C(OC2=C(O)C3=C4C(=C2)C(=O)OC2=C4C(=CC(O)=C2O)C(=O)O3)C=C1	https://www.reaxys.com/reaxys/secured/hopinto.do?context=S&query=IDE.XRN=376041&database=RX&origin= Universidade_Nova_de_Lisboa &ln=
376242	CCOCC1=C(O)C2=C(C(OCC)OC2=O)C2=C1OC(=O)C1=C(C)C=C(O)C(C=O)=C1O2	https://www.reaxys.com/reaxys/secured/hopinto.do?context=S&query=IDE.XRN=376242&database=RX&origin= Universidade_Nova_de_Lisboa &ln=
376446	CCCC1=C2NC(\C=C/2)=C(CCC)/C2=N/C(/C=C2)=C(CCC)\C2=CC=C(N2)/C(CCC)=C2/C=CC\1=N/2	https://www.reaxys.com/reaxys/secured/hopinto.do?context=S&query=IDE.XRN=376446&database=RX&origin= Universidade_Nova_de_Lisboa &ln=
376509	CCCCCC(=O)CC1=CC(O)=CC2=C1C(=O)OC1=CC(O)=C(C(O)=O)C(CC(=O)CCCCC)=C1O2	https://www.reaxys.com/reaxys/secured/hopinto.do?context=S&query=IDE.XRN=376509&database=RX&origin= Universidade_Nova_de_Lisboa &ln=
379269	CCCCC1=C2NC(\C=C/2)=C(CCCC)/C2=N/C(/C=C2)=C(CCCC)\C2=CC=C(N2)/C(CCCC)=C2/C=CC\1=N/2	https://www.reaxys.com/reaxys/secured/hopinto.do?context=S&query=IDE.XRN=379269&database=RX&origin= Universidade_Nova_de_Lisboa &ln=
379316	OC1=CC=C(C=C1)C1=CC(=O)C2=C(O)C(OC3=CC=C(C=C3)C3=CC(=O)C4=C(O)C=C(O)C=C4O3)=C(O)C=C2O1	https://www.reaxys.com/reaxys/secured/hopinto.do?context=S&query=IDE.XRN=379316&database=RX&origin= Universidade_Nova_de_Lisboa &ln=
379542	N1C2=CC=C1\C(C1=CC=CC=C1)=C1\C=CC(=N\1)/C(C1=CC=CC=C1)=C1NC(/C=C\1)=C(\C1=N\C(\C=C1)=C/2C1=CC=CC=C1)C1=CC=CC=C1	https://www.reaxys.com/reaxys/secured/hopinto.do?context=S&query=IDE.XRN=379542&database=RX&origin= Universidade_Nova_de_Lisboa &ln=
380244	OC1=CC=C(C=C1)C1=CC(=O)C2=C(O)C=C(O)C(=C2O1)C1=C(O)C=CC(=C1)C1=CC(=O)C2=C(O)C=C(O)C=C2O1	https://www.reaxys.com/reaxys/secured/hopinto.do?context=S&query=IDE.XRN=380244&database=RX&origin= Universidade_Nova_de_Lisboa &ln=
380795	CC1=C(CCC(O)=O)/C2=C/C3=N/C(=C\C4=C(C)C(C=C)=C(N4)/C=C4\N=C(\C=C\1N2)C(C=C)=C\4C)/C(C)=C3CCC(O)=O	https://www.reaxys.com/reaxys/secured/hopinto.do?context=S&query=IDE.XRN=380795&database=RX&origin= Universidade_Nova_de_Lisboa &ln=
380885	CCCCC1=C(C)/C2=C/C3=N/C(=C\C4=C(CCCC)C(C)=C(N4)/C=C4\N=C(\C=C\1N2)C(CCCC)=C\4C)/C(CCCC)=C3C	https://www.reaxys.com/reaxys/secured/hopinto.do?context=S&query=IDE.XRN=380885&database=RX&origin= Universidade_Nova_de_Lisboa &ln=
383619	NC(=O)C1=CN=CC=C1	https://www.reaxys.com/reaxys/secured/hopinto.do?context=S&query=IDE.XRN=383619&database=RX&origin= Universidade_Nova_de_Lisboa &ln=
383644	O=C1OC2=CC=CC=C2C=C1	https://www.reaxys.com/reaxys/secured/hopinto.do?context=S&query=IDE.XRN=383644&database=RX&origin= Universidade_Nova_de_Lisboa &ln=
383675	NC(=O)C1=C(O)C=CN=C1	https://www.reaxys.com/reaxys/secured/hopinto.do?context=S&query=IDE.XRN=383675&database=RX&origin= Universidade_Nova_de_Lisboa &ln=
383686	BrC1=CC=C(OCC2CO2)C=C1	https://www.reaxys.com/reaxys/secured/hopinto.do?context=S&query=IDE.XRN=383686&database=RX&origin= Universidade_Nova_de_Lisboa &ln=
383776	O=C1NC(=O)C2=CC=CC=C2N1	https://www.reaxys.com/reaxys/secured/hopinto.do?context=S&query=IDE.XRN=383776&database=RX&origin= Universidade_Nova_de_Lisboa &ln=
383857	CC1=C(C)\C(=N/O)C2=CC=CC=C2O1	https://www.reaxys.com/reaxys/secured/hopinto.do?context=S&query=IDE.XRN=383857&database=RX&origin= Universidade_Nova_de_Lisboa &ln=
384021	OC1=CC=C(CC2=CN=CC3=CC=CC=C23)C=C1	https://www.reaxys.com/reaxys/secured/hopinto.do?context=S&query=IDE.XRN=384021&database=RX&origin= Universidade_Nova_de_Lisboa &ln=
384125	OC1=CC=C2C=C(C(=O)OC2=C1)C1=CC=CC=C1	https://www.reaxys.com/reaxys/secured/hopinto.do?context=S&query=IDE.XRN=384125&database=RX&origin= Universidade_Nova_de_Lisboa &ln=
384141	OC(=O)C1=CC2=CC=C(O)C=C2OC1=O	https://www.reaxys.com/reaxys/secured/hopinto.do?context=S&query=IDE.XRN=384141&database=RX&origin= Universidade_Nova_de_Lisboa &ln=
384424	OC1=CC=C(C=C1)C1CC(=O)C2=CC=CC=C2O1	https://www.reaxys.com/reaxys/secured/hopinto.do?context=S&query=IDE.XRN=384424&database=RX&origin= Universidade_Nova_de_Lisboa &ln=
[truncated: 72,785 more rows]
